# Supplementary material for: A single-cell atlas of adult Drosophila ovary identifies transcriptional programs and somatic cell lineage regulating oogenesis
Source: PLoS Biol. 2020 Apr 27;18(4):e3000538. doi: 10.1371/journal.pbio.3000538 (PMC7205450; doi:10.1371/journal.pbio.3000538)
Supplement: S2 File — List of genes (adapted from Tirosh and colleagues [120]) used to assign “cell-cycle score” to each individual cell using genes for G2/M or S phase. (XLSX) [file pbio.3000538.s006.xlsx]

## Sheet: Sheet1
Strategy used to regress cell-cycle phases of dividing and non-dividing cells:
Using CellCycleScoring function of Seurat (ver. 2.3.4), we applied a G2/M and S phase marker expression score for each cell. The markers for these cell cycle phases were identified using an expansive list obtained from an extensive literature search and those described in Tirosh et al., 2016. Then we applied a Cell-cycle difference by subtracting the expression of dividing (G2/M phase) cell marke…
Reference: Tirosh I, Izar B, Prakadan SM, Wadsworth MH, Treacy D, Trombetta JJ, et al. Dissecting the multicellular ecosystem of metastatic melanoma by single-cell RNA-seq. Science. 2016;352(6282):189{196. doi:10.1126/science.aad0501.
Expansive list of marker genes for G2/M and S phase:
G2/M phase markers:	S phase markers:
CycB	CycA
CycB2	Cdk1
Cdc27	Orc1
cort	CycJ
eff	chif
fzr	ana
Hsp83	dup
ida	Dref
mr	Dp
vihar	E2f2
aurB	E2f1
aurA	Orc2
Awh	Orc5
Aos1	Mcm6
bel	Psf2
bora	RnrL
Cenp-C	Mcm5
Cnb	l(2)dtl
cnn	DNApol-α50
Chro	SdhB
cal1	CG13551
chb	key
cindr	RfC4
sti	RPA2
CSN5	hoe1
dia	spn-A
Ndc80	Jra
Cks30A	PCNA
glu	geminin
aurA	Slbp
Bub1	CycE
Bub3	CG15141
dpa	spel1
Klp61F	RnrS
βTub56D	CDC45L
eIF6	Ts
Jupiter	Cdc6
fzy	tos
Mps1	CG10336
twe	CG11788
stg	Blm
Kat60	Dredd
Klp10A	CG9609
Klp61F	Usp1
RanGAP	Claspin
Cap-D2	DNApol-α180
mars	Fen1
aust	eIF6
borr	Rlip
pbl	RFeSP
pav	Dsp1
hoe1	Cdk1
Src64B	Det
tai	Top2
scra	Mcm2
LBR	Rbf
cana
cmet
CTCF
Nek2
pie
Incenp
cid
Eb1
Ran
RacGAP50C
pnut
pbl
