# Supplementary material for: A single-cell atlas of adult Drosophila ovary identifies transcriptional programs and somatic cell lineage regulating oogenesis
Source: PLoS Biol. 2020 Apr 27;18(4):e3000538. doi: 10.1371/journal.pbio.3000538 (PMC7205450; doi:10.1371/journal.pbio.3000538)
Supplement: S3 File — Differentially expressed genes and statistics for each cell type, as identified in Seurat (minimum expression in 25% cells of the cluster). Raw sequence files available from SRA repository (SRX7814226). Processed files using Cell Ranger, Seurat, and Monocle are available through GEO database (GSE146040). (XLSX) [file pbio.3000538.s007.xlsx]

## Sheet: All Markers
Table S3: Differentially expressed genes and statistics for each cell type, as identified in Seurat (minimum expression in 25% cells of the cluster). Related to Figure 1.
Gene	FBgns	Average logFC	Cells expressing this gene		FDR adjusted p-value	Cell Type
			%-cells in this cluster	%-cells in all other clusters
CG14932	FBgn0032375	0.780759	0.516	0.006	0	Germline Cluster 1
cona	FBgn0038612	0.662147	0.355	0.002	0	Germline Cluster 1
RpS19b	FBgn0039129	1.39522	0.79	0.025	9.28591e-258	Germline Cluster 1
vas	FBgn0283442	0.849956	0.516	0.009	1.05449e-255	Germline Cluster 1
RpS10a	FBgn0027494	0.636301	0.339	0.005	1.12681e-198	Germline Cluster 1
bru1	FBgn0000114	1.59977	0.758	0.036	1.33293e-174	Germline Cluster 1
CG32625	FBgn0052625	1.43774	0.887	0.067	4.88546e-140	Germline Cluster 1
zpg	FBgn0024177	0.908807	0.548	0.026	7.4112e-124	Germline Cluster 1
ovo	FBgn0003028	0.952661	0.532	0.025	4.27006e-121	Germline Cluster 1
Oxp	FBgn0034255	0.628431	0.355	0.013	2.62703e-96	Germline Cluster 1
stil	FBgn0003527	0.487542	0.258	0.009	4.37161e-72	Germline Cluster 1
AGO3	FBgn0250816	0.476908	0.371	0.03	1.18289e-46	Germline Cluster 1
CG14036	FBgn0031677	0.492456	0.355	0.037	2.67374e-33	Germline Cluster 1
BigH1	FBgn0038252	0.690918	0.419	0.054	1.84937e-32	Germline Cluster 1
wisp	FBgn0260780	0.711894	0.516	0.082	3.9778e-31	Germline Cluster 1
pav	FBgn0011692	0.524471	0.387	0.051	1.74238e-27	Germline Cluster 1
CG11674	FBgn0030551	0.548321	0.371	0.058	3.96839e-21	Germline Cluster 1
osk	FBgn0003015	0.334977	0.274	0.034	1.17972e-19	Germline Cluster 1
RpS5b	FBgn0038277	0.779854	1	0.959	1.58627e-18	Germline Cluster 1
dgt2	FBgn0032390	0.613762	0.548	0.148	4.83133e-16	Germline Cluster 1
enc	FBgn0004875	0.510157	0.468	0.118	2.89668e-14	Germline Cluster 1
CG18190	FBgn0034403	0.382655	0.274	0.044	8.66927e-14	Germline Cluster 1
Smn	FBgn0036641	0.573636	0.452	0.116	4.95483e-13	Germline Cluster 1
Ssb-c31a	FBgn0015299	0.949872	0.758	0.377	4.64516e-12	Germline Cluster 1
smt3	FBgn0264922	0.605924	0.984	0.973	1.08686e-11	Germline Cluster 1
HmgD	FBgn0004362	0.678161	0.984	0.752	1.02357e-10	Germline Cluster 1
CG17337	FBgn0259979	0.441509	0.339	0.082	6.89554e-10	Germline Cluster 1
SkpA	FBgn0025637	0.722514	0.935	0.755	1.17129e-09	Germline Cluster 1
dgt4	FBgn0026085	0.439135	0.355	0.09	1.19581e-09	Germline Cluster 1
Rcd-1	FBgn0031047	0.549434	0.661	0.288	3.91787e-09	Germline Cluster 1
FK506-bp1	FBgn0013269	0.617408	0.935	0.799	2.09034e-08	Germline Cluster 1
His4r	FBgn0013981	0.399204	1	0.996	2.51581e-08	Germline Cluster 1
TfIIA-S	FBgn0013347	0.753999	0.855	0.591	2.87656e-08	Germline Cluster 1
D1	FBgn0000412	0.623367	0.919	0.636	3.34087e-08	Germline Cluster 1
CtBP	FBgn0020496	0.62079	0.919	0.7	4.47398e-08	Germline Cluster 1
CG10139	FBgn0033951	0.477477	0.565	0.227	5.34609e-08	Germline Cluster 1
HipHop	FBgn0036815	0.46733	0.435	0.142	5.42832e-08	Germline Cluster 1
fal	FBgn0028380	0.307965	0.258	0.056	7.44044e-08	Germline Cluster 1
mrn	FBgn0261109	0.360731	0.274	0.063	7.47452e-08	Germline Cluster 1
CG7849	FBgn0033060	0.270402	0.258	0.056	7.51286e-08	Germline Cluster 1
gpp	FBgn0264495	0.505584	0.71	0.34	7.94408e-08	Germline Cluster 1
CG44774	FBgn0266000	0.599627	0.71	0.391	1.28742e-07	Germline Cluster 1
Psf3	FBgn0030196	0.415557	0.29	0.072	2.71495e-07	Germline Cluster 1
RPA3	FBgn0266421	0.624923	0.71	0.388	5.29577e-07	Germline Cluster 1
rad50	FBgn0034728	0.302946	0.355	0.1	6.0901e-07	Germline Cluster 1
SMC2	FBgn0027783	0.39247	0.306	0.082	6.74052e-07	Germline Cluster 1
CG8036	FBgn0037607	0.555341	0.919	0.656	7.78075e-07	Germline Cluster 1
CG8097	FBgn0030660	0.399069	0.355	0.104	7.85083e-07	Germline Cluster 1
Df31	FBgn0022893	0.507069	0.984	0.946	1.29837e-06	Germline Cluster 1
Nnf1a	FBgn0034523	0.441757	0.484	0.185	1.99475e-06	Germline Cluster 1
Neos	FBgn0024542	0.357056	0.258	0.064	2.03768e-06	Germline Cluster 1
His3.3A	FBgn0014857	0.526226	0.968	0.798	2.47406e-06	Germline Cluster 1
CG10880	FBgn0031398	0.381998	0.355	0.108	3.2177e-06	Germline Cluster 1
CG1943	FBgn0037468	0.6245	0.823	0.532	7.39183e-06	Germline Cluster 1
RpII18	FBgn0003275	0.540663	0.855	0.57	1.66686e-05	Germline Cluster 1
HP4	FBgn0035829	0.490131	0.516	0.227	1.89864e-05	Germline Cluster 1
Jafrac1	FBgn0040309	0.418666	0.984	0.855	2.00031e-05	Germline Cluster 1
CG13901	FBgn0035164	0.409029	0.484	0.199	2.14787e-05	Germline Cluster 1
nmo	FBgn0011817	0.506147	0.774	0.48	2.29908e-05	Germline Cluster 1
BthD	FBgn0030501	0.482522	0.371	0.125	2.31789e-05	Germline Cluster 1
dUTPase	FBgn0250837	0.563261	0.903	0.724	2.80052e-05	Germline Cluster 1
Slbp	FBgn0041186	0.423098	0.452	0.178	2.96874e-05	Germline Cluster 1
CG12204	FBgn0031022	0.488783	0.387	0.14	3.29533e-05	Germline Cluster 1
CG7239	FBgn0031740	0.350036	0.274	0.079	5.9798e-05	Germline Cluster 1
Uba2	FBgn0029113	0.530319	0.71	0.421	6.68916e-05	Germline Cluster 1
E(spl)m7-HLH	FBgn0002633	0.566225	0.435	0.177	0.000116747	Germline Cluster 1
SmD1	FBgn0261933	0.541895	0.742	0.48	0.000129347	Germline Cluster 1
akirin	FBgn0082598	0.466256	0.935	0.787	0.000135954	Germline Cluster 1
His2Av	FBgn0001197	0.456538	0.984	0.844	0.000175444	Germline Cluster 1
Pdcd4	FBgn0030520	0.454522	0.984	0.837	0.000269677	Germline Cluster 1
SmE	FBgn0261790	0.447092	0.887	0.705	0.000304003	Germline Cluster 1
Pcl	FBgn0003044	0.423875	0.306	0.102	0.000306899	Germline Cluster 1
CG3262	FBgn0032986	0.394964	0.581	0.291	0.000311456	Germline Cluster 1
wac	FBgn0035120	0.355347	0.452	0.188	0.000327628	Germline Cluster 1
CG7840	FBgn0032014	0.36391	0.339	0.117	0.000340765	Germline Cluster 1
rept	FBgn0040075	0.307106	0.419	0.163	0.000571302	Germline Cluster 1
SmD2	FBgn0261789	0.402881	0.839	0.637	0.000575374	Germline Cluster 1
Nup358	FBgn0039302	0.479712	0.548	0.272	0.000676308	Germline Cluster 1
endos	FBgn0061515	0.463676	0.726	0.443	0.000757113	Germline Cluster 1
bic	FBgn0000181	0.272356	1	0.981	0.000894806	Germline Cluster 1
CycB	FBgn0000405	0.269127	0.339	0.117	0.000953392	Germline Cluster 1
hoip	FBgn0015393	0.390549	0.984	0.887	0.000998823	Germline Cluster 1
Med	FBgn0011655	0.27448	0.258	0.077	0.00107557	Germline Cluster 1
CG7154	FBgn0031947	0.427735	0.5	0.236	0.00118134	Germline Cluster 1
Non3	FBgn0038585	0.486969	0.677	0.379	0.00120331	Germline Cluster 1
Trf2	FBgn0261793	0.384295	0.677	0.398	0.00124702	Germline Cluster 1
mRpL47	FBgn0014023	0.348726	0.597	0.312	0.00136629	Germline Cluster 1
Sod2	FBgn0010213	0.386247	0.823	0.563	0.00140848	Germline Cluster 1
aurB	FBgn0024227	0.32951	0.387	0.149	0.00153045	Germline Cluster 1
Nph	FBgn0039735	0.383674	0.919	0.859	0.00155909	Germline Cluster 1
CG9705	FBgn0036661	0.349401	0.419	0.174	0.00157347	Germline Cluster 1
CG44838	FBgn0266101	0.272178	0.274	0.087	0.00181751	Germline Cluster 1
dmpd	FBgn0033486	0.331714	0.29	0.1	0.00204707	Germline Cluster 1
Csl4	FBgn0032346	0.349016	0.468	0.213	0.00235183	Germline Cluster 1
Sas10	FBgn0029755	0.293224	0.419	0.172	0.00240348	Germline Cluster 1
Reph	FBgn0021800	0.297459	0.258	0.079	0.00249783	Germline Cluster 1
ball	FBgn0027889	0.334584	0.355	0.137	0.00286458	Germline Cluster 1
Rrp47	FBgn0030711	0.39493	0.435	0.191	0.00288558	Germline Cluster 1
Mlf	FBgn0034051	0.348041	0.387	0.16	0.0029373	Germline Cluster 1
Vap33	FBgn0029687	0.34867	0.952	0.829	0.00365651	Germline Cluster 1
Lsm12	FBgn0030364	0.44325	0.79	0.581	0.00399574	Germline Cluster 1
SNRPG	FBgn0261791	0.409374	0.823	0.634	0.00440237	Germline Cluster 1
Nap1	FBgn0015268	0.299424	0.984	0.963	0.00441109	Germline Cluster 1
baf	FBgn0031977	0.533974	0.79	0.557	0.00479703	Germline Cluster 1
Chrac-14	FBgn0043002	0.445905	0.435	0.208	0.00533315	Germline Cluster 1
eIF4G2	FBgn0260634	0.344264	0.435	0.191	0.00549321	Germline Cluster 1
Rpb7	FBgn0051155	0.338521	0.468	0.219	0.0059557	Germline Cluster 1
REG	FBgn0029133	0.419399	0.823	0.595	0.00644721	Germline Cluster 1
CG9992	FBgn0030744	0.266029	0.339	0.13	0.00665117	Germline Cluster 1
RPA2	FBgn0032906	0.393093	0.435	0.204	0.00687329	Germline Cluster 1
JIL-1	FBgn0020412	0.344684	0.661	0.366	0.00837031	Germline Cluster 1
snf	FBgn0003449	0.4999	0.581	0.341	0.00879772	Germline Cluster 1
geminin	FBgn0033081	0.318358	0.548	0.273	0.00894113	Germline Cluster 1
CG32767	FBgn0052767	0.424327	0.597	0.332	0.00997286	Germline Cluster 1
lok	FBgn0019686	0.353757	0.339	0.136	0.0107561	Germline Cluster 1
e(y)3	FBgn0087008	0.281456	0.419	0.18	0.0109156	Germline Cluster 1
CG8300	FBgn0029937	0.358696	0.419	0.196	0.0123779	Germline Cluster 1
Glo1	FBgn0283450	0.391294	0.887	0.64	0.0126404	Germline Cluster 1
dre4	FBgn0002183	0.316015	0.419	0.187	0.0146706	Germline Cluster 1
CG7372	FBgn0036522	0.397363	0.274	0.102	0.0149714	Germline Cluster 1
CG14817	FBgn0026089	0.40687	0.581	0.332	0.0182141	Germline Cluster 1
Pp2B-14D	FBgn0011826	0.25552	0.258	0.087	0.0190087	Germline Cluster 1
lola	FBgn0283521	0.410211	0.855	0.691	0.0220448	Germline Cluster 1
Arl6IP1	FBgn0038453	0.288653	0.306	0.118	0.0221789	Germline Cluster 1
RfC3	FBgn0032244	0.284799	0.258	0.09	0.0246076	Germline Cluster 1
CG2199	FBgn0035213	0.304043	0.403	0.181	0.0274765	Germline Cluster 1
Rcd5	FBgn0263832	0.371982	0.419	0.193	0.0304024	Germline Cluster 1
mad2	FBgn0035640	0.319371	0.258	0.092	0.0307141	Germline Cluster 1
CG6171	FBgn0026737	0.333129	0.306	0.122	0.0332262	Germline Cluster 1
l(3)07882	FBgn0010926	0.325846	0.371	0.159	0.042513	Germline Cluster 1
CG10417	FBgn0033021	0.336849	0.419	0.198	0.0430536	Germline Cluster 1
fs(2)ltoPP43	FBgn0004811	0.285201	0.306	0.119	0.0443112	Germline Cluster 1
MBD-like	FBgn0027950	0.308366	0.403	0.187	0.0460054	Germline Cluster 1
glu	FBgn0015391	0.320761	0.355	0.15	0.0479257	Germline Cluster 1
CG14434	FBgn0029915	0.517282	0.516	0.284	0.0480281	Germline Cluster 1
yl	FBgn0004649	1.77172	0.74	0.021	5.8376e-226	Germline Cluster 2
osk	FBgn0003015	2.08066	0.86	0.03	1.55647e-217	Germline Cluster 2
bru1	FBgn0000114	1.97111	0.92	0.037	5.71304e-216	Germline Cluster 2
gnu	FBgn0001120	1.478	0.78	0.049	2.86254e-118	Germline Cluster 2
swa	FBgn0003655	0.532552	0.42	0.014	1.45028e-102	Germline Cluster 2
CG11674	FBgn0030551	1.46206	0.76	0.055	4.64325e-100	Germline Cluster 2
alphaTub67C	FBgn0087040	1.39572	0.72	0.049	3.35746e-99	Germline Cluster 2
fs(1)M3	FBgn0005390	0.526612	0.34	0.01	3.77919e-97	Germline Cluster 2
zpg	FBgn0024177	0.818332	0.54	0.027	7.1367e-96	Germline Cluster 2
mtrm	FBgn0010431	1.04264	0.6	0.034	1.50377e-95	Germline Cluster 2
wisp	FBgn0260780	1.64602	0.84	0.08	1.07175e-89	Germline Cluster 2
ZnT35C	FBgn0028516	0.705525	0.34	0.012	5.84907e-84	Germline Cluster 2
Cyp6a19	FBgn0033979	0.481776	0.32	0.01	3.62505e-81	Germline Cluster 2
CG6293	FBgn0037807	0.450807	0.34	0.012	4.64094e-81	Germline Cluster 2
pgc	FBgn0016053	1.53543	0.72	0.061	1.74468e-80	Germline Cluster 2
Jabba	FBgn0259682	1.55329	0.86	0.098	4.49605e-75	Germline Cluster 2
CG6927	FBgn0029733	0.508045	0.32	0.011	6.80687e-75	Germline Cluster 2
plu	FBgn0003114	0.52041	0.34	0.013	9.04959e-75	Germline Cluster 2
vas	FBgn0283442	0.52241	0.32	0.011	1.17978e-74	Germline Cluster 2
tut	FBgn0052364	0.407633	0.3	0.01	2.79395e-74	Germline Cluster 2
Pxt	FBgn0261987	0.697305	0.46	0.026	4.90315e-72	Germline Cluster 2
BigH1	FBgn0038252	1.33131	0.64	0.053	3.53369e-71	Germline Cluster 2
yin	FBgn0265575	0.789002	0.56	0.04	8.21725e-68	Germline Cluster 2
orb	FBgn0004882	0.965221	0.54	0.039	1.28946e-65	Germline Cluster 2
CG14036	FBgn0031677	0.674088	0.52	0.036	8.01829e-65	Germline Cluster 2
exu	FBgn0000615	0.950323	0.52	0.038	1.5228e-64	Germline Cluster 2
fs(1)Ya	FBgn0000927	0.670018	0.34	0.016	7.47476e-62	Germline Cluster 2
stet	FBgn0020248	0.67592	0.4	0.023	3.36613e-61	Germline Cluster 2
CG14545	FBgn0040602	1.04886	0.6	0.056	1.07871e-59	Germline Cluster 2
Mos	FBgn0033773	0.420681	0.26	0.009	2.60741e-59	Germline Cluster 2
CG42259	FBgn0266569	0.626002	0.5	0.037	1.82443e-58	Germline Cluster 2
del	FBgn0086251	0.389688	0.26	0.01	9.54307e-57	Germline Cluster 2
CG3831	FBgn0034804	0.607274	0.42	0.027	1.3659e-56	Germline Cluster 2
CG14516	FBgn0039640	0.458109	0.34	0.018	4.88159e-54	Germline Cluster 2
Gabat	FBgn0036927	0.531045	0.34	0.02	8.553e-50	Germline Cluster 2
CG33181	FBgn0053181	0.567373	0.4	0.028	1.57838e-49	Germline Cluster 2
glob1	FBgn0027657	0.407979	0.34	0.02	4.76466e-49	Germline Cluster 2
CycB	FBgn0000405	1.3987	0.76	0.115	1.46287e-47	Germline Cluster 2
GstE6	FBgn0063494	1.06264	0.7	0.097	3.39155e-46	Germline Cluster 2
Drep2	FBgn0028408	0.421184	0.3	0.017	2.2302e-45	Germline Cluster 2
ovo	FBgn0003028	0.46622	0.38	0.027	5.08589e-45	Germline Cluster 2
dhd	FBgn0011761	2.87383	1	0.326	7.49965e-43	Germline Cluster 2
rpk	FBgn0022981	0.384598	0.28	0.016	7.81466e-42	Germline Cluster 2
Idgf4	FBgn0026415	0.564059	0.38	0.031	1.25004e-38	Germline Cluster 2
GILT3	FBgn0039098	0.492885	0.3	0.021	1.35744e-35	Germline Cluster 2
smg	FBgn0016070	0.939739	0.52	0.069	2.90265e-33	Germline Cluster 2
CG8180	FBgn0034021	0.603811	0.42	0.046	2.98471e-31	Germline Cluster 2
Idgf2	FBgn0020415	0.54433	0.42	0.045	3.57424e-31	Germline Cluster 2
CycA	FBgn0000404	0.968231	0.68	0.126	2.18948e-30	Germline Cluster 2
gwl	FBgn0260399	0.555509	0.38	0.039	4.32832e-30	Germline Cluster 2
GILT2	FBgn0039099	0.487881	0.36	0.035	5.81157e-30	Germline Cluster 2
CG11897	FBgn0039644	0.485971	0.3	0.025	6.35172e-29	Germline Cluster 2
CG7091	FBgn0038099	0.416721	0.34	0.032	5.03998e-28	Germline Cluster 2
Ggt-1	FBgn0030932	0.43834	0.38	0.042	5.61313e-27	Germline Cluster 2
CG18190	FBgn0034403	0.518833	0.36	0.044	1.22744e-22	Germline Cluster 2
RpS5b	FBgn0038277	1.18804	1	0.959	2.0382e-21	Germline Cluster 2
Idgf6	FBgn0013763	0.63765	0.44	0.071	1.05639e-19	Germline Cluster 2
CG32473	FBgn0052473	0.50282	0.4	0.06	1.136e-19	Germline Cluster 2
CG10863	FBgn0027552	0.388308	0.32	0.043	5.93866e-17	Germline Cluster 2
olf186-M	FBgn0015522	0.509126	0.38	0.061	1.01009e-16	Germline Cluster 2
Nup54	FBgn0033737	0.473031	0.42	0.074	1.17094e-16	Germline Cluster 2
Nap1	FBgn0015268	0.758523	1	0.963	5.32528e-16	Germline Cluster 2
me31B	FBgn0004419	1.21851	0.8	0.351	2.56248e-15	Germline Cluster 2
Prip	FBgn0033635	0.685349	0.62	0.167	4.10872e-15	Germline Cluster 2
rdx	FBgn0264493	0.805102	0.7	0.221	6.71489e-15	Germline Cluster 2
Gbs-70E	FBgn0036428	0.350026	0.28	0.037	7.06575e-15	Germline Cluster 2
Rab32	FBgn0002567	0.458535	0.32	0.05	4.14588e-14	Germline Cluster 2
gcl	FBgn0005695	0.620242	0.4	0.079	6.24212e-14	Germline Cluster 2
sut1	FBgn0028563	0.340313	0.26	0.034	7.28142e-14	Germline Cluster 2
CG7840	FBgn0032014	0.687527	0.48	0.117	3.89232e-13	Germline Cluster 2
tral	FBgn0041775	0.973498	0.86	0.524	1.6639e-12	Germline Cluster 2
CG10960	FBgn0036316	0.470901	0.38	0.073	3.63888e-12	Germline Cluster 2
CG4300	FBgn0036272	0.474662	0.38	0.075	4.15985e-12	Germline Cluster 2
lok	FBgn0019686	0.94064	0.5	0.135	1.20325e-11	Germline Cluster 2
CG10254	FBgn0027512	0.8017	0.36	0.073	1.7028e-11	Germline Cluster 2
CG32625	FBgn0052625	0.610064	0.36	0.072	1.85393e-11	Germline Cluster 2
hoip	FBgn0015393	0.786671	0.98	0.887	2.73447e-11	Germline Cluster 2
Grip84	FBgn0026430	0.515529	0.36	0.075	6.33927e-11	Germline Cluster 2
CG31457	FBgn0051457	0.275914	0.28	0.046	1.54419e-10	Germline Cluster 2
FK506-bp1	FBgn0013269	0.634136	1	0.799	2.24402e-10	Germline Cluster 2
26-29-p	FBgn0250848	0.945458	0.8	0.449	6.50517e-10	Germline Cluster 2
mud	FBgn0002873	0.370548	0.3	0.056	9.03364e-10	Germline Cluster 2
CG7627	FBgn0032026	0.550828	0.44	0.115	1.38646e-09	Germline Cluster 2
ade3	FBgn0000053	0.582736	0.52	0.157	1.84207e-09	Germline Cluster 2
CG14464	FBgn0033000	0.541869	0.46	0.13	5.6509e-09	Germline Cluster 2
AIMP1	FBgn0033351	0.623318	0.66	0.276	2.12598e-08	Germline Cluster 2
Dph5	FBgn0024558	0.615999	0.88	0.59	5.62355e-08	Germline Cluster 2
Cbs	FBgn0031148	0.575113	0.48	0.145	5.83112e-08	Germline Cluster 2
Mcm5	FBgn0017577	0.381924	0.38	0.092	6.61118e-08	Germline Cluster 2
Gip	FBgn0011770	0.370931	0.26	0.05	1.28859e-07	Germline Cluster 2
eEF1beta	FBgn0028737	0.355727	1	1	2.07979e-07	Germline Cluster 2
Gapdh2	FBgn0001092	0.822503	0.86	0.621	2.41868e-07	Germline Cluster 2
Nph	FBgn0039735	0.610396	0.98	0.859	3.4878e-07	Germline Cluster 2
Cyp1	FBgn0004432	0.438402	1	0.999	7.0544e-07	Germline Cluster 2
Reph	FBgn0021800	0.396452	0.32	0.079	1.56435e-06	Germline Cluster 2
Rcc1	FBgn0002638	0.614629	0.56	0.22	1.93128e-06	Germline Cluster 2
His3.3B	FBgn0004828	0.708138	0.84	0.637	1.97151e-06	Germline Cluster 2
skd	FBgn0003415	0.636294	0.66	0.296	2.35441e-06	Germline Cluster 2
Pen	FBgn0267727	0.842908	0.64	0.29	2.36284e-06	Germline Cluster 2
Smn	FBgn0036641	0.384409	0.4	0.117	2.83174e-06	Germline Cluster 2
e(y)3	FBgn0087008	0.476201	0.5	0.18	4.87175e-06	Germline Cluster 2
tko	FBgn0003714	0.549326	0.8	0.452	5.86205e-06	Germline Cluster 2
slpr	FBgn0030018	0.473891	0.62	0.269	8.77983e-06	Germline Cluster 2
CG17337	FBgn0259979	0.335771	0.32	0.082	9.85173e-06	Germline Cluster 2
Tif-IA	FBgn0032988	0.60234	0.6	0.264	1.03158e-05	Germline Cluster 2
awd	FBgn0000150	0.298376	1	1	1.34947e-05	Germline Cluster 2
CG6287	FBgn0032350	0.572879	0.7	0.377	1.45933e-05	Germline Cluster 2
CG12811	FBgn0037779	0.460587	0.36	0.106	1.54369e-05	Germline Cluster 2
CG42365	FBgn0259711	0.272712	0.26	0.059	2.86673e-05	Germline Cluster 2
dnc	FBgn0000479	0.370898	0.34	0.095	2.92295e-05	Germline Cluster 2
fabp	FBgn0037913	0.528213	1	0.939	4.60066e-05	Germline Cluster 2
CG2982	FBgn0266570	0.423552	0.42	0.143	5.67187e-05	Germline Cluster 2
mRpL11	FBgn0038234	0.438258	0.46	0.164	6.94437e-05	Germline Cluster 2
E23	FBgn0020445	0.610734	0.4	0.135	7.71066e-05	Germline Cluster 2
CG11899	FBgn0014427	0.550186	0.58	0.262	0.000162787	Germline Cluster 2
RpI12	FBgn0038903	0.329495	0.46	0.162	0.000176535	Germline Cluster 2
AGBE	FBgn0053138	0.286234	0.26	0.064	0.000245194	Germline Cluster 2
CG15881	FBgn0036909	0.499615	0.72	0.456	0.000261355	Germline Cluster 2
Cdc27	FBgn0012058	0.316793	0.34	0.103	0.00033828	Germline Cluster 2
jigr1	FBgn0039350	0.489092	0.54	0.233	0.000364159	Germline Cluster 2
Eip55E	FBgn0000566	0.400399	0.44	0.165	0.000474665	Germline Cluster 2
Tpi	FBgn0086355	0.599986	0.82	0.587	0.000494897	Germline Cluster 2
grp	FBgn0261278	0.480132	0.4	0.143	0.000538652	Germline Cluster 2
Sod3	FBgn0033631	0.526592	0.78	0.497	0.000565282	Germline Cluster 2
RpL24-like	FBgn0037899	0.393106	1	0.951	0.000654913	Germline Cluster 2
Tao	FBgn0031030	0.399779	0.44	0.168	0.000875853	Germline Cluster 2
mnd	FBgn0002778	0.259283	0.34	0.103	0.000900112	Germline Cluster 2
CG7182	FBgn0035878	0.432063	0.5	0.211	0.000900882	Germline Cluster 2
lost	FBgn0263594	0.591975	0.92	0.829	0.000992993	Germline Cluster 2
SpdS	FBgn0037723	0.470181	0.7	0.416	0.00104323	Germline Cluster 2
CG11267	FBgn0036334	0.460609	0.96	0.924	0.00109714	Germline Cluster 2
Sas10	FBgn0029755	0.438469	0.44	0.172	0.00125341	Germline Cluster 2
sle	FBgn0037810	0.338581	0.32	0.1	0.00164802	Germline Cluster 2
CG7115	FBgn0027515	0.349911	0.3	0.093	0.00213823	Germline Cluster 2
Hsp60A	FBgn0015245	0.557433	0.84	0.693	0.00243715	Germline Cluster 2
mRpL12	FBgn0011787	0.487722	0.76	0.523	0.00257075	Germline Cluster 2
CG1578	FBgn0030336	0.43626	0.38	0.14	0.00273433	Germline Cluster 2
Drep1	FBgn0024732	0.299946	0.28	0.082	0.00291081	Germline Cluster 2
rasp	FBgn0024194	0.327328	0.26	0.073	0.00303461	Germline Cluster 2
mge	FBgn0035473	0.519185	0.58	0.298	0.00339825	Germline Cluster 2
CG2371	FBgn0030323	0.341942	0.26	0.074	0.00349122	Germline Cluster 2
CG9752	FBgn0034614	0.307596	0.3	0.092	0.00358852	Germline Cluster 2
feo	FBgn0030241	0.339411	0.26	0.071	0.00405819	Germline Cluster 2
CG17292	FBgn0032029	0.317552	0.36	0.126	0.00432004	Germline Cluster 2
pont	FBgn0040078	0.400314	0.54	0.241	0.00497347	Germline Cluster 2
CG5726	FBgn0034313	0.261724	0.26	0.074	0.0057874	Germline Cluster 2
SkpA	FBgn0025637	0.504017	0.88	0.755	0.00786272	Germline Cluster 2
Surf6	FBgn0038746	0.448811	0.6	0.327	0.00820177	Germline Cluster 2
CG11417	FBgn0024364	0.514994	0.58	0.306	0.00851703	Germline Cluster 2
CG11596	FBgn0023522	0.318991	0.28	0.087	0.00905026	Germline Cluster 2
CG32767	FBgn0052767	0.469782	0.6	0.333	0.00929098	Germline Cluster 2
CG8097	FBgn0030660	0.273348	0.32	0.105	0.0100457	Germline Cluster 2
CG30377	FBgn0050377	0.447999	0.52	0.25	0.0104272	Germline Cluster 2
CG3107	FBgn0033005	0.331238	0.36	0.132	0.0105886	Germline Cluster 2
CG5789	FBgn0039207	0.303145	0.26	0.078	0.0117888	Germline Cluster 2
CG6540	FBgn0030943	0.342785	0.34	0.122	0.012963	Germline Cluster 2
CG13773	FBgn0042092	0.343922	0.36	0.131	0.0133402	Germline Cluster 2
Aldh	FBgn0012036	0.378887	0.66	0.374	0.0215912	Germline Cluster 2
G9a	FBgn0040372	0.430985	0.46	0.21	0.0226607	Germline Cluster 2
msk	FBgn0026252	0.532075	0.7	0.46	0.0303965	Germline Cluster 2
eEF1gamma	FBgn0029176	0.325174	1	0.973	0.0305082	Germline Cluster 2
vig2	FBgn0046214	0.35115	1	0.882	0.0311816	Germline Cluster 2
CG4901	FBgn0032194	0.350704	0.26	0.081	0.0319959	Germline Cluster 2
Mkrn1	FBgn0029152	0.372136	0.38	0.154	0.038207	Germline Cluster 2
Coprox	FBgn0021944	0.338308	0.32	0.113	0.0384016	Germline Cluster 2
nero	FBgn0261479	0.367291	0.38	0.154	0.0399747	Germline Cluster 2
eIF4E1	FBgn0015218	0.50536	0.82	0.644	0.0414858	Germline Cluster 2
bic	FBgn0000181	0.287106	1	0.981	0.0417941	Germline Cluster 2
CG4281	FBgn0025626	0.283925	0.28	0.092	0.0428746	Germline Cluster 2
CG31676	FBgn0051676	1.93564	0.864	0.057	0	Somatic Cells in the Germarium
Vago	FBgn0030262	0.729841	0.38	0.007	0	Somatic Cells in the Germarium
Wnt4	FBgn0010453	0.875474	0.364	0.011	5.22437e-287	Somatic Cells in the Germarium
shf	FBgn0003390	0.772465	0.392	0.014	1.31211e-283	Somatic Cells in the Germarium
bnb	FBgn0001090	1.10625	0.512	0.032	2.15347e-268	Somatic Cells in the Germarium
Sodh-2	FBgn0022359	0.880784	0.468	0.031	1.23878e-231	Somatic Cells in the Germarium
CG14072	FBgn0032318	0.752299	0.32	0.016	4.83047e-188	Somatic Cells in the Germarium
wun2	FBgn0041087	0.967744	0.524	0.068	1.27903e-154	Somatic Cells in the Germarium
CG2233	FBgn0029990	1.25123	0.324	0.025	2.48357e-142	Somatic Cells in the Germarium
GstS1	FBgn0010226	1.58	0.804	0.222	1.03471e-138	Somatic Cells in the Germarium
CG4250	FBgn0034761	1.2247	0.996	0.743	1.21063e-104	Somatic Cells in the Germarium
Timp	FBgn0025879	1.20052	0.856	0.31	1.88033e-100	Somatic Cells in the Germarium
fax	FBgn0014163	1.21033	0.932	0.481	4.13534e-95	Somatic Cells in the Germarium
CG3168	FBgn0029896	0.821725	0.56	0.129	1.16727e-91	Somatic Cells in the Germarium
Nrt	FBgn0004108	0.672714	0.432	0.075	7.47215e-86	Somatic Cells in the Germarium
CG42342	FBgn0259244	0.477972	0.26	0.029	4.93356e-78	Somatic Cells in the Germarium
Slc45-1	FBgn0035968	0.447585	0.284	0.035	9.89505e-76	Somatic Cells in the Germarium
Sirup	FBgn0031971	0.835512	0.968	0.795	6.83131e-70	Somatic Cells in the Germarium
CG44325	FBgn0265413	0.752865	0.636	0.21	6.73503e-63	Somatic Cells in the Germarium
CG7194	FBgn0035868	0.944554	0.704	0.295	4.64018e-62	Somatic Cells in the Germarium
Glycogenin	FBgn0265191	0.585452	0.392	0.085	2.79018e-61	Somatic Cells in the Germarium
CG45263	FBgn0266801	0.517445	0.352	0.067	3.81424e-61	Somatic Cells in the Germarium
CG15098	FBgn0034398	0.829939	0.928	0.74	1.8505e-60	Somatic Cells in the Germarium
CG30195	FBgn0050195	0.603452	0.392	0.085	1.00083e-59	Somatic Cells in the Germarium
zfh1	FBgn0004606	0.371165	0.264	0.039	8.22165e-58	Somatic Cells in the Germarium
CR45018	FBgn0266376	0.574797	0.42	0.101	1.48259e-56	Somatic Cells in the Germarium
Prx2540-2	FBgn0033518	0.608891	0.328	0.068	1.26545e-51	Somatic Cells in the Germarium
CG11825	FBgn0033519	0.580061	0.348	0.076	5.33945e-51	Somatic Cells in the Germarium
robo2	FBgn0002543	0.480263	0.272	0.049	1.00548e-49	Somatic Cells in the Germarium
CG9821	FBgn0037636	0.520809	0.992	0.979	8.57773e-49	Somatic Cells in the Germarium
Prx2540-1	FBgn0033520	0.568401	0.272	0.05	2.03065e-48	Somatic Cells in the Germarium
CG10082	FBgn0034644	0.723563	0.58	0.231	6.80863e-48	Somatic Cells in the Germarium
CG7530	FBgn0038256	0.685286	0.54	0.199	5.30561e-47	Somatic Cells in the Germarium
CG42797	FBgn0261931	0.755118	0.588	0.236	4.51084e-46	Somatic Cells in the Germarium
SPARC	FBgn0026562	0.680395	0.936	0.687	3.02734e-42	Somatic Cells in the Germarium
stai	FBgn0266521	0.712262	0.912	0.647	1.04275e-41	Somatic Cells in the Germarium
Akap200	FBgn0027932	0.61694	0.904	0.667	1.36532e-41	Somatic Cells in the Germarium
hdc	FBgn0010113	0.711693	0.832	0.502	2.72742e-41	Somatic Cells in the Germarium
chic	FBgn0000308	0.656418	0.96	0.93	1.07143e-39	Somatic Cells in the Germarium
His4r	FBgn0013981	0.388087	1	0.996	2.38757e-37	Somatic Cells in the Germarium
nmo	FBgn0011817	0.663844	0.764	0.472	4.4146e-37	Somatic Cells in the Germarium
Kank	FBgn0027596	0.641444	0.668	0.341	7.07146e-35	Somatic Cells in the Germarium
Irc	FBgn0038465	0.486318	0.288	0.071	2.14189e-33	Somatic Cells in the Germarium
E(spl)m3-HLH	FBgn0002609	0.664321	0.888	0.664	3.39149e-33	Somatic Cells in the Germarium
miple2	FBgn0029002	0.671435	0.764	0.496	6.81553e-33	Somatic Cells in the Germarium
Frl	FBgn0267795	0.661068	0.792	0.552	2.04423e-32	Somatic Cells in the Germarium
CG42566	FBgn0260768	0.626993	0.7	0.398	8.9909e-32	Somatic Cells in the Germarium
Fas2	FBgn0000635	0.617399	0.884	0.697	1.14936e-31	Somatic Cells in the Germarium
Eip93F	FBgn0264490	0.557163	0.608	0.298	1.28329e-31	Somatic Cells in the Germarium
sick	FBgn0263873	0.383841	0.268	0.067	1.72538e-30	Somatic Cells in the Germarium
CG13551	FBgn0040660	0.511217	0.932	0.848	6.22968e-30	Somatic Cells in the Germarium
FER	FBgn0000723	0.513679	0.424	0.163	2.19669e-29	Somatic Cells in the Germarium
ptc	FBgn0003892	0.448484	0.34	0.108	3.56795e-28	Somatic Cells in the Germarium
CG9674	FBgn0036663	0.556686	0.44	0.177	2.30393e-27	Somatic Cells in the Germarium
Lk6	FBgn0017581	0.527963	0.928	0.85	5.17724e-27	Somatic Cells in the Germarium
Jupiter	FBgn0051363	0.42197	0.964	0.872	4.46966e-26	Somatic Cells in the Germarium
Gclc	FBgn0040319	0.474349	0.356	0.129	5.72097e-25	Somatic Cells in the Germarium
Df31	FBgn0022893	0.411741	0.984	0.945	7.62469e-25	Somatic Cells in the Germarium
Dyrk2	FBgn0016930	0.378255	0.284	0.085	8.50128e-25	Somatic Cells in the Germarium
mamo	FBgn0267033	0.467363	0.944	0.815	9.98541e-25	Somatic Cells in the Germarium
babos	FBgn0034724	0.531554	0.804	0.567	1.44354e-24	Somatic Cells in the Germarium
metro	FBgn0050021	0.627255	0.548	0.295	2.77572e-24	Somatic Cells in the Germarium
CG15083	FBgn0034399	0.447883	0.792	0.608	2.65091e-21	Somatic Cells in the Germarium
Act5C	FBgn0000042	0.303077	1	0.991	2.67147e-21	Somatic Cells in the Germarium
Bacc	FBgn0031453	0.333606	1	0.989	3.13694e-21	Somatic Cells in the Germarium
Pdcd4	FBgn0030520	0.480571	0.904	0.836	6.1778e-21	Somatic Cells in the Germarium
CG6767	FBgn0036030	0.450989	0.832	0.66	1.2172e-20	Somatic Cells in the Germarium
CG15784	FBgn0029766	0.489287	0.436	0.197	2.13253e-20	Somatic Cells in the Germarium
CG4404	FBgn0030432	0.489483	0.476	0.237	2.4423e-20	Somatic Cells in the Germarium
Hexo2	FBgn0041629	0.510208	0.32	0.118	3.56095e-20	Somatic Cells in the Germarium
Socs36E	FBgn0041184	0.48476	0.696	0.465	1.02169e-19	Somatic Cells in the Germarium
CG2691	FBgn0030504	0.385948	0.3	0.108	2.32694e-19	Somatic Cells in the Germarium
GstD1	FBgn0001149	0.413886	0.928	0.84	1.1771e-18	Somatic Cells in the Germarium
CtsB1	FBgn0030521	0.270383	0.96	0.879	1.27317e-18	Somatic Cells in the Germarium
msi	FBgn0011666	0.494249	0.488	0.255	5.99139e-18	Somatic Cells in the Germarium
CG5953	FBgn0032587	0.428475	0.568	0.346	6.7274e-17	Somatic Cells in the Germarium
InR	FBgn0283499	0.498172	0.572	0.357	6.76667e-17	Somatic Cells in the Germarium
CG43886	FBgn0264478	0.480511	0.356	0.158	1.07905e-16	Somatic Cells in the Germarium
Non1	FBgn0028473	0.313808	0.988	0.94	2.18258e-16	Somatic Cells in the Germarium
piwi	FBgn0004872	0.45129	0.48	0.258	3.10056e-16	Somatic Cells in the Germarium
CG14207	FBgn0031037	0.429972	0.348	0.148	3.25685e-16	Somatic Cells in the Germarium
NK7.1	FBgn0024321	0.492923	0.532	0.31	4.46372e-16	Somatic Cells in the Germarium
CG15365	FBgn0030077	0.3814	0.308	0.123	8.96745e-16	Somatic Cells in the Germarium
Tis11	FBgn0011837	0.413735	0.84	0.742	1.47174e-15	Somatic Cells in the Germarium
stv	FBgn0086708	0.496269	0.592	0.39	4.75005e-14	Somatic Cells in the Germarium
Nap1	FBgn0015268	0.262861	0.992	0.962	2.11003e-13	Somatic Cells in the Germarium
CG31705	FBgn0028490	0.421184	0.28	0.117	4.94382e-13	Somatic Cells in the Germarium
flam	FBgn0267704	0.315641	0.296	0.124	5.04004e-13	Somatic Cells in the Germarium
Mdh1	FBgn0262782	0.319545	0.928	0.845	3.47638e-12	Somatic Cells in the Germarium
RhoL	FBgn0014380	0.319587	0.26	0.103	3.89521e-12	Somatic Cells in the Germarium
Diap1	FBgn0260635	0.396907	0.536	0.347	5.1496e-12	Somatic Cells in the Germarium
Rm62	FBgn0003261	0.271445	0.92	0.907	1.13922e-11	Somatic Cells in the Germarium
drongo	FBgn0020304	0.390433	0.624	0.437	1.43369e-11	Somatic Cells in the Germarium
wb	FBgn0261563	0.318079	0.288	0.126	2.61433e-11	Somatic Cells in the Germarium
CG15309	FBgn0030183	0.352027	0.308	0.145	1.03399e-10	Somatic Cells in the Germarium
Mal-A5	FBgn0050359	0.354911	0.4	0.224	1.07398e-10	Somatic Cells in the Germarium
Aldh	FBgn0012036	0.424431	0.536	0.37	6.28387e-10	Somatic Cells in the Germarium
heph	FBgn0011224	0.418903	0.484	0.323	1.48704e-09	Somatic Cells in the Germarium
CG8034	FBgn0031011	0.404286	0.428	0.251	1.50585e-09	Somatic Cells in the Germarium
stg	FBgn0003525	0.370421	0.652	0.487	1.9121e-09	Somatic Cells in the Germarium
GstD9	FBgn0038020	0.362219	0.36	0.193	2.17819e-09	Somatic Cells in the Germarium
l(1)G0193	FBgn0027280	0.373825	0.568	0.417	5.88374e-09	Somatic Cells in the Germarium
Syp	FBgn0038826	0.351079	0.72	0.598	5.94634e-09	Somatic Cells in the Germarium
Tollo	FBgn0029114	0.362743	0.364	0.203	8.53458e-09	Somatic Cells in the Germarium
jigr1	FBgn0039350	0.356924	0.396	0.229	8.65335e-09	Somatic Cells in the Germarium
mirr	FBgn0014343	0.300695	0.28	0.134	1.51679e-08	Somatic Cells in the Germarium
CG17124	FBgn0032297	0.357738	0.616	0.431	1.66144e-08	Somatic Cells in the Germarium
mnb	FBgn0259168	0.379991	0.616	0.484	2.99249e-08	Somatic Cells in the Germarium
CG7220	FBgn0033544	0.355069	0.632	0.487	3.00897e-08	Somatic Cells in the Germarium
Su(var)205	FBgn0003607	0.350583	0.752	0.671	4.04998e-08	Somatic Cells in the Germarium
REPTOR-BP	FBgn0032202	0.316588	0.596	0.452	5.33756e-08	Somatic Cells in the Germarium
Gp150	FBgn0013272	0.335591	0.76	0.667	5.57634e-08	Somatic Cells in the Germarium
Ilp6	FBgn0044047	0.334461	0.356	0.199	6.85497e-08	Somatic Cells in the Germarium
fng	FBgn0011591	0.368441	0.364	0.211	8.59208e-08	Somatic Cells in the Germarium
CG43658	FBgn0263706	0.415256	0.588	0.45	1.0476e-07	Somatic Cells in the Germarium
corn	FBgn0259173	0.320103	0.26	0.125	1.20376e-07	Somatic Cells in the Germarium
ash2	FBgn0000139	0.334656	0.332	0.184	1.35605e-07	Somatic Cells in the Germarium
scyl	FBgn0041094	0.365505	0.524	0.379	3.46783e-07	Somatic Cells in the Germarium
BthD	FBgn0030501	0.277833	0.256	0.123	3.60002e-07	Somatic Cells in the Germarium
vari	FBgn0250785	0.388113	0.42	0.275	5.28891e-07	Somatic Cells in the Germarium
Mapmodulin	FBgn0034282	0.288379	0.832	0.747	1.0151e-06	Somatic Cells in the Germarium
CR31044	FBgn0051044	0.309286	0.644	0.555	1.25987e-06	Somatic Cells in the Germarium
hdly	FBgn0038842	0.282989	0.332	0.186	1.69064e-06	Somatic Cells in the Germarium
Ppa	FBgn0020257	0.275939	0.34	0.195	2.24912e-06	Somatic Cells in the Germarium
Top3beta	FBgn0026015	0.360143	0.372	0.232	2.26398e-06	Somatic Cells in the Germarium
CG17265	FBgn0031488	0.316416	0.284	0.153	2.78951e-06	Somatic Cells in the Germarium
mts	FBgn0004177	0.253269	0.844	0.769	2.90074e-06	Somatic Cells in the Germarium
CG18208	FBgn0038653	0.271387	0.276	0.141	3.78219e-06	Somatic Cells in the Germarium
Ect3	FBgn0260746	0.29611	0.356	0.213	5.81831e-06	Somatic Cells in the Germarium
Argk	FBgn0000116	0.512727	0.532	0.379	6.59805e-06	Somatic Cells in the Germarium
dUTPase	FBgn0250837	0.27447	0.804	0.723	7.04778e-06	Somatic Cells in the Germarium
CG34125	FBgn0083961	0.297774	0.432	0.293	7.21029e-06	Somatic Cells in the Germarium
E(spl)m2-BFM	FBgn0002592	0.269125	0.28	0.147	8.34428e-06	Somatic Cells in the Germarium
plum	FBgn0039431	0.342517	0.492	0.358	9.64706e-06	Somatic Cells in the Germarium
CG15891	FBgn0029860	0.347832	0.432	0.297	1.03291e-05	Somatic Cells in the Germarium
CG43759	FBgn0264090	0.295032	0.328	0.191	1.72063e-05	Somatic Cells in the Germarium
cic	FBgn0262582	0.392382	0.552	0.455	1.77729e-05	Somatic Cells in the Germarium
kibra	FBgn0262127	0.329997	0.576	0.459	1.81279e-05	Somatic Cells in the Germarium
chrb	FBgn0036165	0.286601	0.388	0.248	2.11402e-05	Somatic Cells in the Germarium
CG11138	FBgn0030400	0.297857	0.624	0.507	2.26038e-05	Somatic Cells in the Germarium
Smr	FBgn0265523	0.276839	0.732	0.662	2.36585e-05	Somatic Cells in the Germarium
CG13917	FBgn0035237	0.278976	0.584	0.454	2.37764e-05	Somatic Cells in the Germarium
RhoGAP71E	FBgn0036518	0.290025	0.488	0.349	2.58735e-05	Somatic Cells in the Germarium
lola	FBgn0283521	0.274386	0.772	0.689	3.25193e-05	Somatic Cells in the Germarium
sty	FBgn0014388	0.267345	0.416	0.277	8.21268e-05	Somatic Cells in the Germarium
dlg1	FBgn0001624	0.300613	0.632	0.533	0.000104082	Somatic Cells in the Germarium
Taldo	FBgn0023477	0.260919	0.696	0.633	0.000138357	Somatic Cells in the Germarium
rudhira	FBgn0266019	0.275145	0.628	0.519	0.000151673	Somatic Cells in the Germarium
SmE	FBgn0261790	0.259856	0.764	0.705	0.000175924	Somatic Cells in the Germarium
CG8036	FBgn0037607	0.294081	0.752	0.655	0.00020997	Somatic Cells in the Germarium
Rbfox1	FBgn0052062	0.269684	0.36	0.226	0.000216674	Somatic Cells in the Germarium
CtBP	FBgn0020496	0.279058	0.756	0.7	0.000221424	Somatic Cells in the Germarium
Prosap	FBgn0040752	0.274894	0.748	0.674	0.000231362	Somatic Cells in the Germarium
fz2	FBgn0016797	0.288337	0.312	0.187	0.00024365	Somatic Cells in the Germarium
Tspo	FBgn0031263	0.284237	0.68	0.601	0.000333171	Somatic Cells in the Germarium
CG7523	FBgn0038533	0.258697	0.3	0.18	0.000398272	Somatic Cells in the Germarium
spen	FBgn0016977	0.272748	0.748	0.704	0.000408911	Somatic Cells in the Germarium
Stat92E	FBgn0016917	0.303401	0.432	0.31	0.000468555	Somatic Cells in the Germarium
Non2	FBgn0035370	0.273635	0.628	0.549	0.000526138	Somatic Cells in the Germarium
pico	FBgn0261811	0.257211	0.608	0.496	0.000579286	Somatic Cells in the Germarium
tna	FBgn0026160	0.295551	0.56	0.474	0.000710111	Somatic Cells in the Germarium
Swim	FBgn0034709	0.33425	0.536	0.434	0.000964074	Somatic Cells in the Germarium
Ppt1	FBgn0030057	0.257713	0.26	0.153	0.00132516	Somatic Cells in the Germarium
crol	FBgn0020309	0.250182	0.668	0.598	0.00204883	Somatic Cells in the Germarium
e(r)	FBgn0011586	0.2541	0.32	0.207	0.00259762	Somatic Cells in the Germarium
RPA3	FBgn0266421	0.276598	0.5	0.387	0.00262748	Somatic Cells in the Germarium
CG17508	FBgn0039970	0.264588	0.4	0.283	0.00317245	Somatic Cells in the Germarium
CG30460	FBgn0050460	0.29009	0.404	0.288	0.00362242	Somatic Cells in the Germarium
pst	FBgn0035770	0.285008	0.464	0.345	0.00366508	Somatic Cells in the Germarium
CG3198	FBgn0029887	0.270412	0.424	0.319	0.00539829	Somatic Cells in the Germarium
trx	FBgn0003862	0.299728	0.384	0.275	0.00618613	Somatic Cells in the Germarium
Nnf1a	FBgn0034523	0.252525	0.292	0.184	0.00707549	Somatic Cells in the Germarium
Rab4	FBgn0016701	0.289134	0.448	0.352	0.00791974	Somatic Cells in the Germarium
CG11077	FBgn0039930	0.290177	0.424	0.317	0.00876955	Somatic Cells in the Germarium
CG3638	FBgn0261444	0.280845	0.368	0.256	0.00952197	Somatic Cells in the Germarium
RapGAP1	FBgn0264895	0.279153	0.424	0.311	0.0127019	Somatic Cells in the Germarium
klar	FBgn0001316	0.271822	0.672	0.621	0.0137617	Somatic Cells in the Germarium
mlt	FBgn0265512	0.302136	0.36	0.253	0.0140736	Somatic Cells in the Germarium
bbg	FBgn0087007	0.277517	0.348	0.24	0.0236853	Somatic Cells in the Germarium
CG5676	FBgn0032200	0.289522	0.548	0.489	0.0247327	Somatic Cells in the Germarium
AdSS	FBgn0027493	0.264213	0.58	0.508	0.0327558	Somatic Cells in the Germarium
CG2182	FBgn0037360	0.252443	0.516	0.438	0.0493802	Somatic Cells in the Germarium
Hk	FBgn0263220	0.762825	0.5	0.007	0	Polar Cells
upd1	FBgn0004956	0.733002	0.517	0.002	0	Polar Cells
dpn	FBgn0010109	0.592155	0.475	0.009	0	Polar Cells
CR43930	FBgn0264551	0.484797	0.373	0.001	0	Polar Cells
CG2157	FBgn0030244	0.962048	0.466	0.013	1.38174e-249	Polar Cells
upd3	FBgn0053542	0.335144	0.297	0.004	1.67772e-241	Polar Cells
sli	FBgn0264089	0.55663	0.407	0.017	2.98026e-168	Polar Cells
CR44970	FBgn0266305	0.305875	0.28	0.008	1.87701e-152	Polar Cells
CG45263	FBgn0266801	0.908968	0.712	0.066	1.22809e-148	Polar Cells
CG6357	FBgn0033875	0.67417	0.593	0.052	8.74744e-124	Polar Cells
CG14223	FBgn0031053	0.487622	0.432	0.032	3.2751e-105	Polar Cells
CG18208	FBgn0038653	0.912084	0.797	0.134	8.15028e-95	Polar Cells
Sema2b	FBgn0264273	0.311045	0.263	0.015	1.34453e-80	Polar Cells
wb	FBgn0261563	0.948469	0.695	0.122	4.73096e-79	Polar Cells
Fas3	FBgn0000636	1.66063	0.992	0.422	2.33619e-78	Polar Cells
E(spl)m7-HLH	FBgn0002633	1.07184	0.805	0.168	2.31297e-76	Polar Cells
mamo	FBgn0267033	1.6743	0.992	0.817	6.25247e-67	Polar Cells
CG30154	FBgn0050154	0.355006	0.305	0.026	2.2403e-62	Polar Cells
CG46339	FBgn0285963	0.656533	0.602	0.103	2.93206e-60	Polar Cells
shf	FBgn0003390	0.295345	0.28	0.023	7.66075e-59	Polar Cells
E(spl)m2-BFM	FBgn0002592	0.671458	0.686	0.143	7.04983e-57	Polar Cells
CG15365	FBgn0030077	0.60962	0.61	0.122	1.00016e-50	Polar Cells
Fas2	FBgn0000635	1.14279	1	0.698	1.11716e-49	Polar Cells
CG33939	FBgn0047095	0.554286	0.322	0.037	1.80382e-48	Polar Cells
CG43658	FBgn0263706	0.990072	0.932	0.447	3.32892e-48	Polar Cells
stl	FBgn0086408	0.910389	0.949	0.477	2.61653e-45	Polar Cells
Jupiter	FBgn0051363	0.959987	1	0.873	5.77169e-45	Polar Cells
nmo	FBgn0011817	0.925466	0.958	0.474	4.23411e-44	Polar Cells
Pura	FBgn0035802	0.411049	0.39	0.058	1.30552e-43	Polar Cells
mbl	FBgn0265487	0.822389	0.805	0.291	3.42773e-40	Polar Cells
toc	FBgn0015600	0.471768	0.424	0.077	4.51014e-38	Polar Cells
jbug	FBgn0028371	0.452021	0.534	0.118	2.77551e-37	Polar Cells
stai	FBgn0266521	0.874128	0.992	0.65	1.88922e-35	Polar Cells
CG9821	FBgn0037636	0.619607	1	0.979	3.81137e-33	Polar Cells
MRE16	FBgn0267910	0.390107	1	1	5.37866e-33	Polar Cells
sona	FBgn0034903	0.399401	0.356	0.061	5.61149e-33	Polar Cells
DAAM	FBgn0025641	0.480244	0.551	0.137	1.01821e-31	Polar Cells
fz	FBgn0001085	0.418906	0.5	0.115	1.50037e-31	Polar Cells
cdi	FBgn0004876	0.679988	0.754	0.28	1.5059e-31	Polar Cells
chrb	FBgn0036165	0.623767	0.712	0.245	3.38645e-31	Polar Cells
sano	FBgn0034408	0.32631	0.331	0.056	5.07306e-31	Polar Cells
kek1	FBgn0015399	0.74089	0.898	0.52	1.80722e-29	Polar Cells
bbg	FBgn0087007	0.545977	0.695	0.236	2.3808e-29	Polar Cells
brat	FBgn0010300	0.680802	0.822	0.364	2.97941e-28	Polar Cells
SPARC	FBgn0026562	0.77882	0.983	0.691	6.02122e-28	Polar Cells
CR43146	FBgn0262622	0.342667	0.288	0.048	1.29638e-27	Polar Cells
dl	FBgn0260632	0.333395	0.347	0.072	6.04888e-25	Polar Cells
Wdr62	FBgn0031374	0.688781	0.856	0.47	9.85232e-25	Polar Cells
hdc	FBgn0010113	0.619831	0.907	0.507	8.35396e-23	Polar Cells
Aps	FBgn0036111	0.556974	0.924	0.59	1.1223e-22	Polar Cells
rgn	FBgn0261258	0.649896	0.873	0.464	2.1367e-22	Polar Cells
eIF4A	FBgn0001942	0.3392	1	0.999	2.61012e-22	Polar Cells
N	FBgn0004647	0.588731	0.966	0.771	4.09783e-22	Polar Cells
Df31	FBgn0022893	0.529207	0.992	0.945	8.97896e-22	Polar Cells
Kank	FBgn0027596	0.530701	0.78	0.345	1.18291e-21	Polar Cells
lolal	FBgn0022238	0.631538	0.958	0.655	2.08854e-21	Polar Cells
tna	FBgn0026160	0.665099	0.839	0.471	1.2113e-20	Polar Cells
CG15098	FBgn0034398	0.493902	1	0.743	5.54932e-20	Polar Cells
AnxB11	FBgn0030749	0.440044	0.644	0.237	1.07858e-19	Polar Cells
trol	FBgn0284408	0.53134	0.992	0.787	3.23607e-19	Polar Cells
miple2	FBgn0029002	0.574547	0.873	0.499	3.97337e-19	Polar Cells
GILT1	FBgn0038149	0.573125	0.847	0.468	5.13035e-19	Polar Cells
drongo	FBgn0020304	0.53031	0.831	0.437	2.69943e-18	Polar Cells
Mob2	FBgn0259481	0.434985	0.627	0.247	8.02547e-18	Polar Cells
shg	FBgn0003391	0.570775	0.898	0.565	8.4896e-18	Polar Cells
Bacc	FBgn0031453	0.403559	1	0.989	1.72742e-17	Polar Cells
His4r	FBgn0013981	0.329938	1	0.996	1.88948e-17	Polar Cells
pico	FBgn0261811	0.488584	0.873	0.493	1.93841e-17	Polar Cells
chn	FBgn0015371	0.287077	0.314	0.073	2.36502e-17	Polar Cells
RapGAP1	FBgn0264895	0.516918	0.686	0.309	2.81234e-17	Polar Cells
Magi	FBgn0034590	0.388082	0.559	0.203	4.89583e-17	Polar Cells
Frl	FBgn0267795	0.524894	0.898	0.554	1.47392e-16	Polar Cells
CG14207	FBgn0031037	0.34059	0.475	0.15	1.90142e-16	Polar Cells
CG8399	FBgn0034067	0.29273	0.331	0.086	4.12091e-16	Polar Cells
spen	FBgn0016977	0.498733	0.924	0.702	4.7062e-16	Polar Cells
CR43314	FBgn0263019	0.603276	0.686	0.313	5.03063e-16	Polar Cells
sd	FBgn0003345	0.47984	0.915	0.552	7.88309e-16	Polar Cells
Rm62	FBgn0003261	0.435549	0.992	0.906	1.27275e-15	Polar Cells
dome	FBgn0043903	0.42621	0.508	0.184	1.88422e-15	Polar Cells
mfas	FBgn0260745	0.508417	0.737	0.328	1.99817e-15	Polar Cells
Rbp1-like	FBgn0030479	0.455872	0.61	0.261	4.6296e-15	Polar Cells
CG42797	FBgn0261931	0.392062	0.61	0.242	8.62036e-15	Polar Cells
E(spl)m3-HLH	FBgn0002609	0.584311	0.924	0.667	2.749e-14	Polar Cells
ct	FBgn0004198	0.357891	0.576	0.222	2.98737e-14	Polar Cells
Idgf6	FBgn0013763	0.290658	0.28	0.07	6.4574e-14	Polar Cells
Vang	FBgn0015838	0.271088	0.432	0.142	1.40801e-13	Polar Cells
CG9932	FBgn0262160	0.419154	0.669	0.296	2.13406e-13	Polar Cells
CG13300	FBgn0035699	0.254891	0.254	0.061	3.07058e-13	Polar Cells
CG5390	FBgn0032213	0.280655	0.331	0.095	3.52154e-13	Polar Cells
Pli	FBgn0025574	0.333444	0.466	0.164	4.61837e-13	Polar Cells
trn	FBgn0010452	0.25512	0.364	0.11	7.37187e-13	Polar Cells
KrT95D	FBgn0020647	0.300558	0.432	0.149	1.15067e-12	Polar Cells
dgt2	FBgn0032390	0.315572	0.432	0.147	1.29015e-12	Polar Cells
Imp	FBgn0262735	0.407889	0.966	0.797	2.31146e-12	Polar Cells
sbb	FBgn0010575	0.448948	0.949	0.696	2.32451e-12	Polar Cells
RhoGAPp190	FBgn0026375	0.26486	0.492	0.18	2.57218e-12	Polar Cells
lola	FBgn0283521	0.387204	0.949	0.688	2.66486e-12	Polar Cells
CG9967	FBgn0031413	0.343968	0.466	0.169	3.20082e-12	Polar Cells
Jafrac1	FBgn0040309	0.384032	0.992	0.854	3.39493e-12	Polar Cells
Atf3	FBgn0028550	0.264836	0.331	0.096	3.55334e-12	Polar Cells
Hsromega	FBgn0001234	0.445569	0.966	0.776	3.81879e-12	Polar Cells
CG4455	FBgn0028506	0.328719	0.576	0.244	4.3847e-12	Polar Cells
pck	FBgn0013720	0.333161	0.458	0.169	6.41727e-12	Polar Cells
S	FBgn0003310	0.27486	0.305	0.088	1.55891e-11	Polar Cells
CR31044	FBgn0051044	0.421927	0.847	0.553	1.60467e-11	Polar Cells
sdt	FBgn0261873	0.35791	0.534	0.225	3.50717e-11	Polar Cells
CG13917	FBgn0035237	0.378861	0.805	0.453	3.80584e-11	Polar Cells
jim	FBgn0027339	0.400469	0.924	0.628	4.85971e-11	Polar Cells
Prosap	FBgn0040752	0.436348	0.915	0.672	5.10728e-11	Polar Cells
Aac11	FBgn0027885	0.39652	0.78	0.449	5.93663e-11	Polar Cells
CG10527	FBgn0034583	0.388734	0.814	0.448	1.18455e-10	Polar Cells
CG8034	FBgn0031011	0.25968	0.593	0.252	1.38501e-10	Polar Cells
CG30377	FBgn0050377	0.310805	0.576	0.246	2.1437e-10	Polar Cells
psq	FBgn0263102	0.424238	0.797	0.456	3.04879e-10	Polar Cells
gpp	FBgn0264495	0.35495	0.678	0.338	4.2154e-10	Polar Cells
cpo	FBgn0263995	0.379982	0.576	0.258	5.63439e-10	Polar Cells
Men-b	FBgn0029155	0.300269	0.525	0.221	7.28869e-10	Polar Cells
CG2781	FBgn0037534	0.277704	0.661	0.317	7.57874e-10	Polar Cells
mrj	FBgn0034091	0.319039	0.551	0.246	1.11234e-09	Polar Cells
CG4022	FBgn0035986	0.264405	0.364	0.128	1.17026e-09	Polar Cells
corto	FBgn0010313	0.376516	0.602	0.29	1.33068e-09	Polar Cells
CG44838	FBgn0266101	0.266195	0.28	0.086	1.46162e-09	Polar Cells
Ptpmeg2	FBgn0028341	0.265203	0.449	0.176	2.27899e-09	Polar Cells
snRNA:7SK	FBgn0065099	0.528431	0.517	0.233	5.21776e-09	Polar Cells
eff	FBgn0011217	0.308987	0.983	0.852	5.86956e-09	Polar Cells
CG32767	FBgn0052767	0.349608	0.644	0.329	9.16257e-09	Polar Cells
CG16791	FBgn0038881	0.268533	0.534	0.233	9.25867e-09	Polar Cells
Rsf1	FBgn0011305	0.344281	0.661	0.348	1.09702e-08	Polar Cells
CG31808	FBgn0062978	0.317405	0.517	0.227	1.12036e-08	Polar Cells
corn	FBgn0259173	0.281078	0.347	0.126	2.04394e-08	Polar Cells
dally	FBgn0263930	0.352164	0.669	0.342	2.49173e-08	Polar Cells
CG2865	FBgn0023526	0.292661	0.644	0.331	2.69622e-08	Polar Cells
CG31324	FBgn0051324	0.387852	0.669	0.367	3.0946e-08	Polar Cells
babos	FBgn0034724	0.358767	0.831	0.571	3.2707e-08	Polar Cells
pum	FBgn0003165	0.354925	0.873	0.645	3.68437e-08	Polar Cells
CR43334	FBgn0263039	0.254776	0.559	0.248	4.94396e-08	Polar Cells
l(3)neo38	FBgn0265276	0.324317	0.805	0.487	6.41959e-08	Polar Cells
CtBP	FBgn0020496	0.344013	0.958	0.697	8.88199e-08	Polar Cells
gish	FBgn0250823	0.350378	0.754	0.458	9.57645e-08	Polar Cells
Hsp67Bc	FBgn0001229	0.290618	0.314	0.11	1.55691e-07	Polar Cells
Lk6	FBgn0017581	0.3602	0.983	0.85	1.56014e-07	Polar Cells
CG42684	FBgn0261570	0.314924	0.551	0.268	1.7031e-07	Polar Cells
fru	FBgn0004652	0.357892	0.619	0.333	1.71018e-07	Polar Cells
kuk	FBgn0038476	0.262981	0.517	0.228	1.79982e-07	Polar Cells
Khc	FBgn0001308	0.283182	0.449	0.192	1.81449e-07	Polar Cells
plum	FBgn0039431	0.304592	0.669	0.357	2.1255e-07	Polar Cells
CG42674	FBgn0261556	0.340577	0.508	0.24	2.13299e-07	Polar Cells
CG10283	FBgn0032681	0.376319	0.619	0.321	2.50572e-07	Polar Cells
slgA	FBgn0003423	0.317464	0.771	0.463	3.57771e-07	Polar Cells
kek5	FBgn0031016	0.329695	0.483	0.225	5.24013e-07	Polar Cells
Map205	FBgn0002645	0.270902	0.508	0.244	5.98229e-07	Polar Cells
CG6287	FBgn0032350	0.329237	0.669	0.375	7.75463e-07	Polar Cells
ed	FBgn0000547	0.30578	0.822	0.514	8.91643e-07	Polar Cells
ttk	FBgn0003870	0.296836	0.669	0.35	1.06477e-06	Polar Cells
Syx1A	FBgn0013343	0.280278	0.686	0.397	1.07047e-06	Polar Cells
Cdk12	FBgn0037093	0.252445	0.568	0.275	1.39148e-06	Polar Cells
CG6701	FBgn0033889	0.301285	0.585	0.307	1.60616e-06	Polar Cells
tacc	FBgn0026620	0.286798	0.585	0.293	1.71999e-06	Polar Cells
CG11791	FBgn0039266	0.324539	0.729	0.443	1.77235e-06	Polar Cells
CG13252	FBgn0037016	0.265816	0.517	0.25	1.97789e-06	Polar Cells
Tlk	FBgn0283657	0.320244	0.695	0.38	1.99156e-06	Polar Cells
Cirl	FBgn0033313	0.305151	0.602	0.325	3.83717e-06	Polar Cells
Gug	FBgn0010825	0.299982	0.678	0.381	5.24818e-06	Polar Cells
Unr	FBgn0263352	0.336867	0.873	0.682	6.06033e-06	Polar Cells
nej	FBgn0261617	0.273593	0.483	0.23	6.20972e-06	Polar Cells
Egfr	FBgn0003731	0.317375	0.508	0.258	6.92088e-06	Polar Cells
SkpA	FBgn0025637	0.29397	0.924	0.753	7.46582e-06	Polar Cells
Syp	FBgn0038826	0.287946	0.864	0.597	8.44744e-06	Polar Cells
l(3)L1231	FBgn0086686	0.365865	0.678	0.425	8.52739e-06	Polar Cells
CG43143	FBgn0262617	0.291266	0.568	0.307	1.31457e-05	Polar Cells
Pdp1	FBgn0016694	0.326997	0.873	0.67	1.64373e-05	Polar Cells
CG6767	FBgn0036030	0.31451	0.873	0.663	1.70438e-05	Polar Cells
baz	FBgn0000163	0.250708	0.661	0.371	2.09367e-05	Polar Cells
scyl	FBgn0041094	0.295188	0.653	0.379	2.24699e-05	Polar Cells
CG4404	FBgn0030432	0.277323	0.492	0.241	2.29703e-05	Polar Cells
klar	FBgn0001316	0.298732	0.856	0.618	2.73125e-05	Polar Cells
fs(1)h	FBgn0004656	0.27466	0.89	0.632	2.80628e-05	Polar Cells
crol	FBgn0020309	0.284711	0.839	0.597	2.97991e-05	Polar Cells
ps	FBgn0261552	0.258884	0.915	0.687	3.22162e-05	Polar Cells
AGO1	FBgn0262739	0.309145	0.771	0.511	3.63614e-05	Polar Cells
Chd64	FBgn0035499	0.346699	0.975	0.778	3.7326e-05	Polar Cells
aop	FBgn0000097	0.31358	0.915	0.735	4.37811e-05	Polar Cells
Bsg	FBgn0261822	0.280898	0.898	0.702	4.65181e-05	Polar Cells
Dys	FBgn0260003	0.258125	0.585	0.313	5.21192e-05	Polar Cells
bip2	FBgn0026262	0.322445	0.661	0.401	7.74929e-05	Polar Cells
mts	FBgn0004177	0.259204	0.958	0.768	0.000122979	Polar Cells
myo	FBgn0026199	0.28268	0.449	0.225	0.00012969	Polar Cells
Pka-R2	FBgn0022382	0.270662	0.559	0.291	0.000130576	Polar Cells
skd	FBgn0003415	0.272481	0.542	0.294	0.000162465	Polar Cells
par-1	FBgn0260934	0.279688	0.788	0.522	0.000238127	Polar Cells
crp	FBgn0001994	0.271535	0.661	0.397	0.000676623	Polar Cells
CG43736	FBgn0263993	0.265112	0.593	0.353	0.00108642	Polar Cells
Mapmodulin	FBgn0034282	0.273355	0.932	0.747	0.0011213	Polar Cells
DCP2	FBgn0036534	0.252105	0.492	0.272	0.0014027	Polar Cells
CG42389	FBgn0259735	0.317073	0.627	0.413	0.00142039	Polar Cells
betaTub60D	FBgn0003888	0.277571	0.551	0.328	0.001469	Polar Cells
kibra	FBgn0262127	0.253359	0.729	0.459	0.00154036	Polar Cells
rudhira	FBgn0266019	0.288452	0.746	0.519	0.00260185	Polar Cells
Clic	FBgn0030529	0.322777	0.653	0.428	0.00730311	Polar Cells
CG11486	FBgn0035397	0.290995	0.678	0.455	0.00788782	Polar Cells
Pdcd4	FBgn0030520	0.252353	0.932	0.836	0.00797268	Polar Cells
Smr	FBgn0265523	0.250367	0.856	0.661	0.0100874	Polar Cells
Nipped-B	FBgn0026401	0.268345	0.703	0.485	0.0112144	Polar Cells
CG13403	FBgn0030544	0.608046	0.261	0.002	1.20542e-286	Stalk Cells
zfh1	FBgn0004606	0.881257	0.542	0.036	2.17626e-190	Stalk Cells
CG1648	FBgn0033446	1.30486	0.752	0.087	1.94883e-169	Stalk Cells
CG46339	FBgn0285963	1.204	0.719	0.098	2.15427e-143	Stalk Cells
GILT2	FBgn0039099	0.661968	0.386	0.029	1.22776e-117	Stalk Cells
ringer	FBgn0266417	0.601536	0.373	0.031	5.56497e-102	Stalk Cells
CG10311	FBgn0038420	0.640764	0.333	0.029	3.4419e-86	Stalk Cells
CG1572	FBgn0030309	0.944612	0.817	0.287	5.32467e-55	Stalk Cells
CG13377	FBgn0261446	0.70903	0.49	0.098	2.38227e-54	Stalk Cells
CG31808	FBgn0062978	1.00864	0.673	0.222	1.01157e-48	Stalk Cells
SP1173	FBgn0035710	0.481795	0.288	0.041	5.45511e-44	Stalk Cells
pbl	FBgn0003041	0.616309	0.438	0.095	8.67239e-44	Stalk Cells
Atf3	FBgn0028550	0.610135	0.431	0.093	1.36061e-42	Stalk Cells
mamo	FBgn0267033	0.878738	0.987	0.816	7.60977e-40	Stalk Cells
CG30460	FBgn0050460	0.856712	0.706	0.282	2.32605e-38	Stalk Cells
wb	FBgn0261563	0.645847	0.471	0.124	2.02906e-37	Stalk Cells
robo2	FBgn0002543	0.438021	0.301	0.051	3.84567e-37	Stalk Cells
CG9336	FBgn0032897	0.752111	0.778	0.334	4.85143e-37	Stalk Cells
CG9821	FBgn0037636	0.57528	1	0.979	2.98116e-32	Stalk Cells
SPARC	FBgn0026562	0.839931	0.954	0.691	4.22479e-29	Stalk Cells
DOR	FBgn0035542	0.763042	0.719	0.331	1.79057e-28	Stalk Cells
hdc	FBgn0010113	0.698033	0.856	0.506	4.02101e-28	Stalk Cells
trol	FBgn0284408	0.607894	0.961	0.787	9.48363e-25	Stalk Cells
CG8547	FBgn0033919	0.453467	0.353	0.095	1.37787e-23	Stalk Cells
Ect4	FBgn0262579	0.489462	0.516	0.19	2.04407e-23	Stalk Cells
LamC	FBgn0010397	0.575773	0.418	0.135	2.5485e-23	Stalk Cells
betaTub56D	FBgn0284243	0.544323	0.993	0.958	3.16001e-23	Stalk Cells
Pura	FBgn0035802	0.438366	0.268	0.059	7.34469e-23	Stalk Cells
CG14207	FBgn0031037	0.606046	0.444	0.149	2.25881e-22	Stalk Cells
Msp300	FBgn0261836	0.601642	0.928	0.724	1.04815e-21	Stalk Cells
CG34325	FBgn0085354	0.567737	0.529	0.232	2.48347e-20	Stalk Cells
CG15210	FBgn0040850	0.425825	0.261	0.061	4.4684e-20	Stalk Cells
chrb	FBgn0036165	0.664933	0.536	0.246	2.8482e-19	Stalk Cells
CG9328	FBgn0032886	0.581334	0.562	0.256	1.44366e-18	Stalk Cells
Pka-R2	FBgn0022382	0.580993	0.582	0.289	5.03933e-17	Stalk Cells
cindr	FBgn0027598	0.616106	0.784	0.549	7.84437e-17	Stalk Cells
Frl	FBgn0267795	0.528352	0.791	0.555	1.55322e-16	Stalk Cells
msi	FBgn0011666	0.550881	0.549	0.257	2.18653e-16	Stalk Cells
CG10527	FBgn0034583	0.717189	0.719	0.448	2.51573e-16	Stalk Cells
Idgf6	FBgn0013763	0.41558	0.261	0.069	3.26433e-16	Stalk Cells
fz2	FBgn0016797	0.540329	0.458	0.185	5.57666e-16	Stalk Cells
mew	FBgn0004456	0.572311	0.582	0.301	5.81927e-16	Stalk Cells
mbl	FBgn0265487	0.608211	0.556	0.294	1.1873e-15	Stalk Cells
glec	FBgn0015229	0.57022	0.575	0.312	2.51873e-14	Stalk Cells
CG9932	FBgn0262160	0.527481	0.588	0.296	2.66717e-14	Stalk Cells
aop	FBgn0000097	0.516233	0.863	0.735	2.11355e-13	Stalk Cells
E(spl)m3-HLH	FBgn0002609	0.554235	0.863	0.668	2.92692e-13	Stalk Cells
Col4a1	FBgn0000299	0.456912	0.908	0.696	5.0942e-13	Stalk Cells
Nrg	FBgn0264975	0.483574	0.673	0.429	8.16899e-13	Stalk Cells
Chd64	FBgn0035499	0.484634	0.895	0.778	1.1529e-12	Stalk Cells
GstT4	FBgn0030484	0.300069	0.268	0.082	2.49655e-12	Stalk Cells
stl	FBgn0086408	0.56869	0.693	0.481	8.1028e-12	Stalk Cells
NK7.1	FBgn0024321	0.484915	0.562	0.313	9.97564e-12	Stalk Cells
CG15098	FBgn0034398	0.424227	0.863	0.744	1.93027e-11	Stalk Cells
CG13917	FBgn0035237	0.495983	0.673	0.454	2.17879e-11	Stalk Cells
cv-c	FBgn0086901	0.426212	0.556	0.307	3.99211e-11	Stalk Cells
Kank	FBgn0027596	0.48982	0.595	0.347	1.27066e-10	Stalk Cells
mlt	FBgn0265512	0.486137	0.477	0.252	2.07775e-10	Stalk Cells
dally	FBgn0263930	0.462194	0.575	0.343	3.52756e-10	Stalk Cells
CG13631	FBgn0040600	0.305358	0.261	0.09	2.01791e-09	Stalk Cells
raw	FBgn0003209	0.353011	0.261	0.093	3.06288e-09	Stalk Cells
Non1	FBgn0028473	0.303525	0.987	0.94	1.1419e-08	Stalk Cells
tna	FBgn0026160	0.479481	0.66	0.473	6.88938e-08	Stalk Cells
fru	FBgn0004652	0.362231	0.569	0.332	8.45014e-08	Stalk Cells
CG18208	FBgn0038653	0.33953	0.327	0.141	1.23147e-07	Stalk Cells
trio	FBgn0024277	0.30712	0.281	0.113	1.66619e-07	Stalk Cells
Df31	FBgn0022893	0.295151	1	0.945	2.85735e-07	Stalk Cells
Tsp42Ee	FBgn0029506	0.435261	0.784	0.652	4.89412e-07	Stalk Cells
N	FBgn0004647	0.383173	0.882	0.772	6.78438e-07	Stalk Cells
lost	FBgn0263594	0.341571	0.895	0.828	8.92942e-07	Stalk Cells
E(spl)mbeta-HLH	FBgn0002733	0.317894	0.915	0.863	1.25404e-06	Stalk Cells
spen	FBgn0016977	0.327984	0.804	0.704	1.87014e-06	Stalk Cells
stv	FBgn0086708	0.337123	0.601	0.392	1.98943e-06	Stalk Cells
plum	FBgn0039431	0.407282	0.549	0.358	4.60947e-06	Stalk Cells
Clic	FBgn0030529	0.389172	0.595	0.428	5.05488e-06	Stalk Cells
Rm62	FBgn0003261	0.275009	0.941	0.907	8.56934e-06	Stalk Cells
ct	FBgn0004198	0.357916	0.412	0.224	2.56156e-05	Stalk Cells
sra	FBgn0086370	0.289912	0.301	0.146	3.87825e-05	Stalk Cells
CG11686	FBgn0040551	0.250058	0.255	0.112	0.000111758	Stalk Cells
Lk6	FBgn0017581	0.278497	0.882	0.852	0.000111776	Stalk Cells
E(spl)m7-HLH	FBgn0002633	0.33346	0.34	0.176	0.000112777	Stalk Cells
kibra	FBgn0262127	0.377134	0.627	0.459	0.000121264	Stalk Cells
rudhira	FBgn0266019	0.362854	0.66	0.52	0.000140055	Stalk Cells
how	FBgn0264491	0.297841	0.333	0.177	0.000242215	Stalk Cells
nuf	FBgn0013718	0.328714	0.307	0.159	0.000323375	Stalk Cells
CG32767	FBgn0052767	0.372903	0.497	0.331	0.000331138	Stalk Cells
CG15365	FBgn0030077	0.250953	0.275	0.127	0.000524964	Stalk Cells
zip	FBgn0265434	0.362402	0.784	0.742	0.00139276	Stalk Cells
CR43334	FBgn0263039	0.313332	0.418	0.25	0.00156006	Stalk Cells
Tsp42Ea	FBgn0029508	0.357787	0.588	0.431	0.00222516	Stalk Cells
CG9338	FBgn0032899	0.377783	0.281	0.147	0.00492272	Stalk Cells
trx	FBgn0003862	0.352411	0.418	0.276	0.00640931	Stalk Cells
Trf2	FBgn0261793	0.302691	0.549	0.397	0.00755074	Stalk Cells
CG4404	FBgn0030432	0.260335	0.399	0.242	0.00808068	Stalk Cells
stai	FBgn0266521	0.288733	0.778	0.653	0.00860681	Stalk Cells
jim	FBgn0027339	0.289878	0.712	0.631	0.0186874	Stalk Cells
kst	FBgn0004167	0.328168	0.373	0.236	0.0228568	Stalk Cells
CG8036	FBgn0037607	0.310155	0.725	0.657	0.0240516	Stalk Cells
Socs36E	FBgn0041184	0.297798	0.601	0.471	0.0318249	Stalk Cells
Glut4EF	FBgn0267336	0.266064	0.529	0.394	0.033234	Stalk Cells
ed	FBgn0000547	0.283927	0.641	0.517	0.0344117	Stalk Cells
CtBP	FBgn0020496	0.256919	0.758	0.7	0.0466553	Stalk Cells
CG6044	FBgn0034725	0.617858	0.423	0.035	1.83514e-80	FSC/pre-Follicle Cells
CG30195	FBgn0050195	0.733849	0.608	0.088	2.20447e-63	FSC/pre-Follicle Cells
CG42342	FBgn0259244	0.494134	0.361	0.033	1.3244e-60	FSC/pre-Follicle Cells
Idgf6	FBgn0013763	0.685215	0.495	0.067	2.94841e-55	FSC/pre-Follicle Cells
zfh1	FBgn0004606	0.387734	0.351	0.043	3.21153e-41	FSC/pre-Follicle Cells
CG46339	FBgn0285963	0.618369	0.526	0.106	1.02638e-36	FSC/pre-Follicle Cells
sick	FBgn0263873	0.447577	0.412	0.07	2.12316e-33	FSC/pre-Follicle Cells
mamo	FBgn0267033	0.862636	0.99	0.817	2.94203e-32	FSC/pre-Follicle Cells
CG31676	FBgn0051676	0.485785	0.443	0.081	6.6751e-32	FSC/pre-Follicle Cells
SPARC	FBgn0026562	1.01497	0.979	0.692	1.01112e-31	FSC/pre-Follicle Cells
Jupiter	FBgn0051363	0.814341	1	0.874	2.50931e-29	FSC/pre-Follicle Cells
rgr	FBgn0267792	0.493793	0.557	0.135	6.37613e-29	FSC/pre-Follicle Cells
CG1136	FBgn0035490	0.408775	0.32	0.05	6.98322e-28	FSC/pre-Follicle Cells
CG45263	FBgn0266801	0.560924	0.392	0.073	8.5189e-28	FSC/pre-Follicle Cells
CG18208	FBgn0038653	0.470119	0.536	0.14	3.2503e-24	FSC/pre-Follicle Cells
SP1173	FBgn0035710	0.349663	0.278	0.043	8.78868e-24	FSC/pre-Follicle Cells
robo2	FBgn0002543	0.366118	0.299	0.053	1.35065e-21	FSC/pre-Follicle Cells
stai	FBgn0266521	0.795086	0.918	0.652	3.22351e-21	FSC/pre-Follicle Cells
Fas3	FBgn0000636	0.673267	0.835	0.426	6.8314e-21	FSC/pre-Follicle Cells
Kank	FBgn0027596	0.652483	0.784	0.346	7.57262e-21	FSC/pre-Follicle Cells
flam	FBgn0267704	0.409065	0.474	0.125	7.32055e-20	FSC/pre-Follicle Cells
Df31	FBgn0022893	0.530655	1	0.945	1.61095e-18	FSC/pre-Follicle Cells
Fas2	FBgn0000635	0.645553	0.969	0.7	2.89957e-18	FSC/pre-Follicle Cells
babos	FBgn0034724	0.73042	0.907	0.571	5.24775e-18	FSC/pre-Follicle Cells
hdc	FBgn0010113	0.634112	0.907	0.508	8.56788e-18	FSC/pre-Follicle Cells
His4r	FBgn0013981	0.356241	1	0.996	9.56728e-16	FSC/pre-Follicle Cells
CG15098	FBgn0034398	0.500783	0.948	0.744	1.26721e-15	FSC/pre-Follicle Cells
stl	FBgn0086408	0.603268	0.794	0.481	1.84215e-15	FSC/pre-Follicle Cells
CG31637	FBgn0051637	0.250377	0.268	0.053	1.95636e-15	FSC/pre-Follicle Cells
CG30460	FBgn0050460	0.543075	0.67	0.286	2.69743e-15	FSC/pre-Follicle Cells
CG31808	FBgn0062978	0.539171	0.588	0.227	3.09186e-15	FSC/pre-Follicle Cells
E(spl)m3-HLH	FBgn0002609	0.582919	0.938	0.668	8.08859e-14	FSC/pre-Follicle Cells
eIF4A	FBgn0001942	0.306004	1	0.999	8.85292e-14	FSC/pre-Follicle Cells
CG9821	FBgn0037636	0.388372	1	0.979	3.65737e-13	FSC/pre-Follicle Cells
Sirup	FBgn0031971	0.376526	0.979	0.799	3.76487e-13	FSC/pre-Follicle Cells
Chd64	FBgn0035499	0.482184	0.99	0.778	3.82201e-13	FSC/pre-Follicle Cells
CG5946	FBgn0036211	0.566503	0.794	0.447	3.90469e-13	FSC/pre-Follicle Cells
pbl	FBgn0003041	0.320408	0.361	0.099	4.62581e-13	FSC/pre-Follicle Cells
CG42797	FBgn0261931	0.49085	0.608	0.243	6.74346e-13	FSC/pre-Follicle Cells
Cks30A	FBgn0010314	0.288403	0.351	0.095	1.35059e-12	FSC/pre-Follicle Cells
CG7530	FBgn0038256	0.382754	0.546	0.207	6.72869e-12	FSC/pre-Follicle Cells
HmgD	FBgn0004362	0.485332	0.948	0.752	8.61026e-12	FSC/pre-Follicle Cells
CG4404	FBgn0030432	0.505516	0.567	0.241	9.40287e-12	FSC/pre-Follicle Cells
polo	FBgn0003124	0.347517	0.443	0.145	1.42764e-11	FSC/pre-Follicle Cells
trol	FBgn0284408	0.419866	0.979	0.788	2.59365e-11	FSC/pre-Follicle Cells
CG4250	FBgn0034761	0.309637	0.969	0.749	5.85021e-11	FSC/pre-Follicle Cells
CG15083	FBgn0034399	0.521932	0.866	0.611	9.69443e-11	FSC/pre-Follicle Cells
CG8312	FBgn0037720	0.394936	0.464	0.171	1.56423e-10	FSC/pre-Follicle Cells
CG14207	FBgn0031037	0.363596	0.433	0.151	1.65797e-10	FSC/pre-Follicle Cells
Bacc	FBgn0031453	0.37652	1	0.989	3.60911e-10	FSC/pre-Follicle Cells
Non1	FBgn0028473	0.376215	0.99	0.941	4.61179e-10	FSC/pre-Follicle Cells
jigr1	FBgn0039350	0.395442	0.536	0.231	1.24725e-09	FSC/pre-Follicle Cells
CG31705	FBgn0028490	0.31722	0.371	0.119	1.26078e-09	FSC/pre-Follicle Cells
CG42566	FBgn0260768	0.421476	0.753	0.404	2.1448e-09	FSC/pre-Follicle Cells
piwi	FBgn0004872	0.423705	0.588	0.261	2.63569e-09	FSC/pre-Follicle Cells
Glycogenin	FBgn0265191	0.334153	0.309	0.093	3.52102e-09	FSC/pre-Follicle Cells
msi	FBgn0011666	0.381171	0.588	0.259	3.89934e-09	FSC/pre-Follicle Cells
Rbfox1	FBgn0052062	0.36987	0.536	0.226	4.77785e-09	FSC/pre-Follicle Cells
dUTPase	FBgn0250837	0.428404	0.918	0.723	6.43512e-09	FSC/pre-Follicle Cells
PRAS40	FBgn0267824	0.301569	0.464	0.175	8.38798e-09	FSC/pre-Follicle Cells
CG15309	FBgn0030183	0.300074	0.402	0.147	4.85854e-08	FSC/pre-Follicle Cells
Pen	FBgn0267727	0.394341	0.608	0.288	7.96828e-08	FSC/pre-Follicle Cells
pain	FBgn0060296	0.267712	0.309	0.097	8.19033e-08	FSC/pre-Follicle Cells
fz2	FBgn0016797	0.346223	0.454	0.187	2.45593e-07	FSC/pre-Follicle Cells
tum	FBgn0086356	0.256483	0.299	0.096	4.90444e-07	FSC/pre-Follicle Cells
cdi	FBgn0004876	0.371999	0.567	0.284	6.36473e-07	FSC/pre-Follicle Cells
Atf3	FBgn0028550	0.253795	0.299	0.097	8.06364e-07	FSC/pre-Follicle Cells
bic	FBgn0000181	0.261702	1	0.981	9.70411e-07	FSC/pre-Follicle Cells
Col4a1	FBgn0000299	0.361241	0.928	0.697	2.18499e-06	FSC/pre-Follicle Cells
betaTub56D	FBgn0284243	0.331481	0.99	0.959	2.36328e-06	FSC/pre-Follicle Cells
Pdcd4	FBgn0030520	0.349878	0.928	0.837	2.73217e-06	FSC/pre-Follicle Cells
lolal	FBgn0022238	0.410609	0.856	0.657	2.81464e-06	FSC/pre-Follicle Cells
Frl	FBgn0267795	0.336442	0.825	0.556	3.47077e-06	FSC/pre-Follicle Cells
Rpi	FBgn0050410	0.349238	0.845	0.587	3.7068e-06	FSC/pre-Follicle Cells
E(spl)m2-BFM	FBgn0002592	0.2825	0.381	0.149	5.80545e-06	FSC/pre-Follicle Cells
Snoo	FBgn0085450	0.269482	0.433	0.185	1.17244e-05	FSC/pre-Follicle Cells
Hexo1	FBgn0041630	0.281056	0.32	0.119	1.17882e-05	FSC/pre-Follicle Cells
miple2	FBgn0029002	0.348607	0.753	0.502	1.71138e-05	FSC/pre-Follicle Cells
rgn	FBgn0261258	0.381304	0.742	0.468	1.86149e-05	FSC/pre-Follicle Cells
lost	FBgn0263594	0.320943	0.928	0.828	2.15316e-05	FSC/pre-Follicle Cells
Nnf1a	FBgn0034523	0.342899	0.423	0.184	2.26669e-05	FSC/pre-Follicle Cells
Ugt58Fa	FBgn0040091	0.27139	0.474	0.209	2.70505e-05	FSC/pre-Follicle Cells
BthD	FBgn0030501	0.280483	0.32	0.125	6.6004e-05	FSC/pre-Follicle Cells
Su(var)205	FBgn0003607	0.359352	0.825	0.672	7.71366e-05	FSC/pre-Follicle Cells
RhoGAPp190	FBgn0026375	0.274319	0.412	0.182	8.56873e-05	FSC/pre-Follicle Cells
eIF3m	FBgn0033902	0.290079	0.948	0.875	0.000112643	FSC/pre-Follicle Cells
CG6767	FBgn0036030	0.358061	0.835	0.664	0.000117767	FSC/pre-Follicle Cells
Tsp42Ee	FBgn0029506	0.324933	0.845	0.652	0.00016562	FSC/pre-Follicle Cells
CNBP	FBgn0034802	0.265455	1	0.975	0.000172888	FSC/pre-Follicle Cells
RPA2	FBgn0032906	0.322574	0.433	0.203	0.000174611	FSC/pre-Follicle Cells
Ip259	FBgn0025366	0.289903	0.979	0.91	0.000210967	FSC/pre-Follicle Cells
RPA3	FBgn0266421	0.336125	0.639	0.387	0.000290954	FSC/pre-Follicle Cells
CtBP	FBgn0020496	0.398337	0.814	0.7	0.000372813	FSC/pre-Follicle Cells
CG32264	FBgn0052264	0.298763	0.474	0.239	0.000389905	FSC/pre-Follicle Cells
drongo	FBgn0020304	0.284993	0.722	0.44	0.000402663	FSC/pre-Follicle Cells
Pka-R2	FBgn0022382	0.307922	0.526	0.292	0.000536803	FSC/pre-Follicle Cells
RapGAP1	FBgn0264895	0.317611	0.557	0.312	0.000676074	FSC/pre-Follicle Cells
D1	FBgn0000412	0.362919	0.804	0.636	0.000836816	FSC/pre-Follicle Cells
wb	FBgn0261563	0.341269	0.309	0.129	0.000854525	FSC/pre-Follicle Cells
dally	FBgn0263930	0.406995	0.567	0.345	0.0010742	FSC/pre-Follicle Cells
Aldh	FBgn0012036	0.365772	0.619	0.373	0.00133759	FSC/pre-Follicle Cells
GstT3	FBgn0031117	0.352518	0.588	0.353	0.00134549	FSC/pre-Follicle Cells
NK7.1	FBgn0024321	0.285795	0.567	0.315	0.00137248	FSC/pre-Follicle Cells
plum	FBgn0039431	0.294033	0.619	0.359	0.00137636	FSC/pre-Follicle Cells
foxo	FBgn0038197	0.272821	0.402	0.196	0.00176109	FSC/pre-Follicle Cells
CG14434	FBgn0029915	0.276786	0.515	0.283	0.00219584	FSC/pre-Follicle Cells
FER	FBgn0000723	0.287427	0.361	0.169	0.00268381	FSC/pre-Follicle Cells
ct	FBgn0004198	0.267461	0.443	0.225	0.00420241	FSC/pre-Follicle Cells
Lpin	FBgn0263593	0.306555	0.392	0.2	0.0061252	FSC/pre-Follicle Cells
bmm	FBgn0036449	0.285168	0.443	0.224	0.00683006	FSC/pre-Follicle Cells
CG15365	FBgn0030077	0.268267	0.299	0.127	0.00684005	FSC/pre-Follicle Cells
kuk	FBgn0038476	0.283585	0.443	0.23	0.00701475	FSC/pre-Follicle Cells
jim	FBgn0027339	0.32928	0.814	0.63	0.0107785	FSC/pre-Follicle Cells
CG8010	FBgn0031008	0.250785	0.588	0.352	0.0179752	FSC/pre-Follicle Cells
mnb	FBgn0259168	0.29567	0.68	0.486	0.0199903	FSC/pre-Follicle Cells
CG13917	FBgn0035237	0.315184	0.649	0.456	0.0200928	FSC/pre-Follicle Cells
CG10082	FBgn0034644	0.312036	0.433	0.241	0.0214782	FSC/pre-Follicle Cells
CG32767	FBgn0052767	0.307549	0.536	0.332	0.0250447	FSC/pre-Follicle Cells
crol	FBgn0020309	0.290705	0.753	0.599	0.0312255	FSC/pre-Follicle Cells
Non2	FBgn0035370	0.268857	0.742	0.549	0.0358484	FSC/pre-Follicle Cells
Syp	FBgn0038826	0.255056	0.794	0.599	0.0389883	FSC/pre-Follicle Cells
l(1)G0193	FBgn0027280	0.292769	0.629	0.419	0.0428198	FSC/pre-Follicle Cells
LanB1	FBgn0261800	0.307008	0.722	0.515	0.0477932	FSC/pre-Follicle Cells
Df31	FBgn0022893	0.619097	0.992	0.933	1.26378e-269	Mitotic Follicle Cells (Stg. 1-5)
RpL8	FBgn0261602	0.252398	1	1	2.78466e-207	Mitotic Follicle Cells (Stg. 1-5)
HmgD	FBgn0004362	0.605518	0.906	0.711	4.62652e-197	Mitotic Follicle Cells (Stg. 1-5)
Bacc	FBgn0031453	0.425034	0.996	0.988	1.43841e-171	Mitotic Follicle Cells (Stg. 1-5)
RpL4	FBgn0003279	0.250884	1	1	1.20195e-168	Mitotic Follicle Cells (Stg. 1-5)
Non1	FBgn0028473	0.431238	0.986	0.929	1.18993e-166	Mitotic Follicle Cells (Stg. 1-5)
stai	FBgn0266521	0.575354	0.841	0.603	2.91829e-157	Mitotic Follicle Cells (Stg. 1-5)
bic	FBgn0000181	0.342744	0.997	0.977	1.37384e-151	Mitotic Follicle Cells (Stg. 1-5)
CNBP	FBgn0034802	0.350998	0.994	0.97	3.22591e-149	Mitotic Follicle Cells (Stg. 1-5)
Nlp	FBgn0016685	0.369242	0.991	0.945	7.46421e-143	Mitotic Follicle Cells (Stg. 1-5)
E(spl)m3-HLH	FBgn0002609	0.503884	0.848	0.621	1.46915e-139	Mitotic Follicle Cells (Stg. 1-5)
stg	FBgn0003525	0.564459	0.704	0.432	8.82277e-131	Mitotic Follicle Cells (Stg. 1-5)
CG6767	FBgn0036030	0.4895	0.831	0.619	1.61592e-127	Mitotic Follicle Cells (Stg. 1-5)
Pen	FBgn0267727	0.535877	0.503	0.232	9.84647e-120	Mitotic Follicle Cells (Stg. 1-5)
Col4a1	FBgn0000299	0.415324	0.88	0.649	9.83255e-116	Mitotic Follicle Cells (Stg. 1-5)
FK506-bp1	FBgn0013269	0.401094	0.901	0.772	3.24122e-107	Mitotic Follicle Cells (Stg. 1-5)
dUTPase	FBgn0250837	0.455003	0.848	0.691	3.21827e-104	Mitotic Follicle Cells (Stg. 1-5)
hdc	FBgn0010113	0.409578	0.706	0.459	8.45891e-93	Mitotic Follicle Cells (Stg. 1-5)
Fas2	FBgn0000635	0.399722	0.825	0.669	7.01849e-88	Mitotic Follicle Cells (Stg. 1-5)
Nop60B	FBgn0259937	0.332138	0.925	0.82	4.44113e-85	Mitotic Follicle Cells (Stg. 1-5)
N	FBgn0004647	0.360981	0.856	0.751	1.59512e-81	Mitotic Follicle Cells (Stg. 1-5)
nop5	FBgn0026196	0.364986	0.851	0.717	8.53114e-81	Mitotic Follicle Cells (Stg. 1-5)
smt3	FBgn0264922	0.259879	0.986	0.969	8.46225e-77	Mitotic Follicle Cells (Stg. 1-5)
His2Av	FBgn0001197	0.33915	0.909	0.827	1.05732e-76	Mitotic Follicle Cells (Stg. 1-5)
trol	FBgn0284408	0.259794	0.915	0.755	1.28201e-76	Mitotic Follicle Cells (Stg. 1-5)
polo	FBgn0003124	0.33486	0.292	0.108	3.54296e-75	Mitotic Follicle Cells (Stg. 1-5)
Nap1	FBgn0015268	0.260507	0.983	0.958	2.13612e-74	Mitotic Follicle Cells (Stg. 1-5)
RpL24-like	FBgn0037899	0.258786	0.976	0.944	3.00068e-73	Mitotic Follicle Cells (Stg. 1-5)
CG10512	FBgn0037057	0.313614	0.283	0.108	1.82307e-68	Mitotic Follicle Cells (Stg. 1-5)
betaTub56D	FBgn0284243	0.270819	0.974	0.955	7.42492e-68	Mitotic Follicle Cells (Stg. 1-5)
CG4364	FBgn0032138	0.330087	0.815	0.697	1.43374e-66	Mitotic Follicle Cells (Stg. 1-5)
Ugt58Fa	FBgn0040091	0.341349	0.364	0.169	3.68027e-66	Mitotic Follicle Cells (Stg. 1-5)
D1	FBgn0000412	0.370827	0.734	0.611	2.71868e-65	Mitotic Follicle Cells (Stg. 1-5)
Nph	FBgn0039735	0.286922	0.913	0.844	6.28619e-65	Mitotic Follicle Cells (Stg. 1-5)
ct	FBgn0004198	0.360428	0.378	0.185	8.11564e-65	Mitotic Follicle Cells (Stg. 1-5)
Rm62	FBgn0003261	0.269421	0.937	0.899	3.72828e-64	Mitotic Follicle Cells (Stg. 1-5)
CG15093	FBgn0034390	0.340499	0.789	0.677	2.94492e-60	Mitotic Follicle Cells (Stg. 1-5)
Myc	FBgn0262656	0.264665	0.953	0.895	7.31451e-60	Mitotic Follicle Cells (Stg. 1-5)
eIF3f1	FBgn0037270	0.281191	0.906	0.864	6.83137e-59	Mitotic Follicle Cells (Stg. 1-5)
Hsp60A	FBgn0015245	0.330306	0.789	0.667	1.78671e-58	Mitotic Follicle Cells (Stg. 1-5)
fru	FBgn0004652	0.335619	0.488	0.295	7.53321e-58	Mitotic Follicle Cells (Stg. 1-5)
aurB	FBgn0024227	0.306454	0.275	0.116	1.37423e-56	Mitotic Follicle Cells (Stg. 1-5)
Nop56	FBgn0038964	0.28989	0.846	0.733	1.87899e-56	Mitotic Follicle Cells (Stg. 1-5)
kuk	FBgn0038476	0.327762	0.373	0.193	2.01599e-55	Mitotic Follicle Cells (Stg. 1-5)
Incenp	FBgn0260991	0.290365	0.293	0.131	4.7557e-54	Mitotic Follicle Cells (Stg. 1-5)
CG8036	FBgn0037607	0.334106	0.765	0.628	2.0279e-53	Mitotic Follicle Cells (Stg. 1-5)
CG42566	FBgn0260768	0.349946	0.549	0.369	3.38176e-53	Mitotic Follicle Cells (Stg. 1-5)
tutl	FBgn0010473	0.276451	0.274	0.117	6.16798e-53	Mitotic Follicle Cells (Stg. 1-5)
Ahcy	FBgn0014455	0.291356	0.776	0.655	1.11112e-51	Mitotic Follicle Cells (Stg. 1-5)
Imp	FBgn0262735	0.280404	0.847	0.786	5.11037e-50	Mitotic Follicle Cells (Stg. 1-5)
Dph5	FBgn0024558	0.305302	0.697	0.562	1.57811e-49	Mitotic Follicle Cells (Stg. 1-5)
vkg	FBgn0016075	0.323423	0.622	0.45	2.03548e-49	Mitotic Follicle Cells (Stg. 1-5)
LanB1	FBgn0261800	0.310262	0.635	0.484	1.69948e-48	Mitotic Follicle Cells (Stg. 1-5)
Six4	FBgn0027364	0.260436	0.727	0.577	5.0846e-48	Mitotic Follicle Cells (Stg. 1-5)
Mapmodulin	FBgn0034282	0.274861	0.818	0.731	8.21873e-47	Mitotic Follicle Cells (Stg. 1-5)
CG42797	FBgn0261931	0.291529	0.381	0.21	3.60886e-46	Mitotic Follicle Cells (Stg. 1-5)
Rrp1	FBgn0004584	0.289633	0.268	0.123	7.55451e-46	Mitotic Follicle Cells (Stg. 1-5)
Mipp1	FBgn0026061	0.31718	0.428	0.261	1.20899e-45	Mitotic Follicle Cells (Stg. 1-5)
msd1	FBgn0035209	0.269099	0.252	0.112	1.57161e-44	Mitotic Follicle Cells (Stg. 1-5)
Uvrag	FBgn0032499	0.281544	0.332	0.175	4.0332e-44	Mitotic Follicle Cells (Stg. 1-5)
glu	FBgn0015391	0.258713	0.261	0.121	9.27524e-43	Mitotic Follicle Cells (Stg. 1-5)
Plod	FBgn0036147	0.32244	0.567	0.413	1.83242e-42	Mitotic Follicle Cells (Stg. 1-5)
Su(var)205	FBgn0003607	0.277035	0.732	0.657	3.99306e-42	Mitotic Follicle Cells (Stg. 1-5)
Fib	FBgn0003062	0.276871	0.753	0.64	5.03359e-42	Mitotic Follicle Cells (Stg. 1-5)
armi	FBgn0041164	0.279268	0.305	0.159	3.12765e-40	Mitotic Follicle Cells (Stg. 1-5)
fz2	FBgn0016797	0.260531	0.305	0.158	5.32226e-40	Mitotic Follicle Cells (Stg. 1-5)
vig	FBgn0024183	0.326319	0.558	0.423	2.24516e-39	Mitotic Follicle Cells (Stg. 1-5)
Pdp1	FBgn0016694	0.25368	0.74	0.654	1.65033e-37	Mitotic Follicle Cells (Stg. 1-5)
SPARC	FBgn0026562	0.277271	0.766	0.676	7.02271e-37	Mitotic Follicle Cells (Stg. 1-5)
plum	FBgn0039431	0.263711	0.482	0.328	1.76521e-36	Mitotic Follicle Cells (Stg. 1-5)
REG	FBgn0029133	0.264199	0.682	0.573	5.87599e-36	Mitotic Follicle Cells (Stg. 1-5)
piwi	FBgn0004872	0.260164	0.385	0.232	8.03081e-36	Mitotic Follicle Cells (Stg. 1-5)
Obp99a	FBgn0039678	0.39451	0.469	0.316	3.19498e-35	Mitotic Follicle Cells (Stg. 1-5)
miple2	FBgn0029002	0.264089	0.604	0.477	9.80453e-34	Mitotic Follicle Cells (Stg. 1-5)
RPA3	FBgn0266421	0.3059	0.494	0.361	1.48224e-33	Mitotic Follicle Cells (Stg. 1-5)
CG14434	FBgn0029915	0.266802	0.389	0.257	7.63035e-31	Mitotic Follicle Cells (Stg. 1-5)
Lam	FBgn0002525	0.287411	0.547	0.436	2.95055e-30	Mitotic Follicle Cells (Stg. 1-5)
Pabp2	FBgn0005648	0.27924	0.554	0.458	8.54031e-28	Mitotic Follicle Cells (Stg. 1-5)
snRNA:7SK	FBgn0065099	0.315331	0.332	0.211	3.02958e-26	Mitotic Follicle Cells (Stg. 1-5)
Rpi	FBgn0050410	0.260747	0.657	0.572	1.83335e-25	Mitotic Follicle Cells (Stg. 1-5)
Art1	FBgn0037834	0.250271	0.39	0.27	7.71001e-25	Mitotic Follicle Cells (Stg. 1-5)
Non2	FBgn0035370	0.263113	0.617	0.534	2.23056e-24	Mitotic Follicle Cells (Stg. 1-5)
Set	FBgn0014879	0.251462	0.562	0.47	2.47861e-23	Mitotic Follicle Cells (Stg. 1-5)
dlg1	FBgn0001624	0.25264	0.594	0.52	3.03326e-22	Mitotic Follicle Cells (Stg. 1-5)
CG1910	FBgn0022349	0.253468	0.531	0.437	4.1021e-22	Mitotic Follicle Cells (Stg. 1-5)
Top2	FBgn0284220	0.257601	0.417	0.324	6.77731e-18	Mitotic Follicle Cells (Stg. 1-5)
Nop60B	FBgn0259937	0.304877	0.971	0.825	6.14724e-63	Post-Mitotic Follicle Cells (Stg. 6-8)
hoip	FBgn0015393	0.308459	0.974	0.875	4.66261e-60	Post-Mitotic Follicle Cells (Stg. 6-8)
Col4a1	FBgn0000299	0.352582	0.92	0.668	2.62617e-55	Post-Mitotic Follicle Cells (Stg. 6-8)
nop5	FBgn0026196	0.282522	0.926	0.72	1.88245e-52	Post-Mitotic Follicle Cells (Stg. 6-8)
Myc	FBgn0262656	0.255526	0.981	0.897	6.25424e-47	Post-Mitotic Follicle Cells (Stg. 6-8)
Obp99a	FBgn0039678	0.281827	0.529	0.324	4.83641e-26	Post-Mitotic Follicle Cells (Stg. 6-8)
CG4666	FBgn0029838	0.49158	0.732	0.283	1.00172e-38	Vitellogenic MBFCs (Stg. 8) 1
RpL41	FBgn0066084	0.271747	1	1	4.28536e-37	Vitellogenic MBFCs (Stg. 8) 1
Iris	FBgn0031305	0.526707	0.785	0.337	1.59463e-36	Vitellogenic MBFCs (Stg. 8) 1
Yp2	FBgn0005391	0.540056	0.995	0.92	2.65178e-26	Vitellogenic MBFCs (Stg. 8) 1
CG5326	FBgn0038983	0.362019	0.81	0.384	1.28085e-24	Vitellogenic MBFCs (Stg. 8) 1
CG13992	FBgn0031756	0.264531	0.498	0.196	3.81955e-19	Vitellogenic MBFCs (Stg. 8) 1
RpS5b	FBgn0038277	0.28045	0.99	0.958	7.95278e-18	Vitellogenic MBFCs (Stg. 8) 1
Tsp74F	FBgn0036769	0.320674	0.761	0.415	1.457e-15	Vitellogenic MBFCs (Stg. 8) 1
Tapdelta	FBgn0021795	0.298405	0.98	0.867	1.57144e-14	Vitellogenic MBFCs (Stg. 8) 1
Rtnl1	FBgn0053113	0.275693	0.961	0.769	3.14457e-13	Vitellogenic MBFCs (Stg. 8) 1
eEF1delta	FBgn0032198	0.25451	0.951	0.821	3.41565e-07	Vitellogenic MBFCs (Stg. 8) 1
CG13364	FBgn0026879	0.258967	0.917	0.756	5.23257e-06	Vitellogenic MBFCs (Stg. 8) 1
CG5326	FBgn0038983	0.80642	0.868	0.377	1.48684e-78	Vitellogenic MBFCs (Stg. 8) 2
Yp2	FBgn0005391	0.94564	0.996	0.919	4.92582e-72	Vitellogenic MBFCs (Stg. 8) 2
CG4666	FBgn0029838	0.712721	0.725	0.279	2.85245e-68	Vitellogenic MBFCs (Stg. 8) 2
Tapdelta	FBgn0021795	0.661609	0.996	0.865	1.12269e-65	Vitellogenic MBFCs (Stg. 8) 2
Yp3	FBgn0004047	0.730165	0.996	0.954	1.40443e-58	Vitellogenic MBFCs (Stg. 8) 2
Rtnl1	FBgn0053113	0.661445	0.985	0.766	1.89845e-57	Vitellogenic MBFCs (Stg. 8) 2
Yp1	FBgn0004045	0.685873	0.993	0.749	6.42569e-57	Vitellogenic MBFCs (Stg. 8) 2
Vm26Ab	FBgn0003980	0.630881	0.996	0.77	5.94597e-54	Vitellogenic MBFCs (Stg. 8) 2
Sec61beta	FBgn0010638	0.593198	0.985	0.847	7.79373e-52	Vitellogenic MBFCs (Stg. 8) 2
l(1)G0320	FBgn0028327	0.572928	0.971	0.673	4.9049e-50	Vitellogenic MBFCs (Stg. 8) 2
awd	FBgn0000150	0.294178	1	1	3.87444e-49	Vitellogenic MBFCs (Stg. 8) 2
Sec61gamma	FBgn0031049	0.559199	0.96	0.791	2.94217e-45	Vitellogenic MBFCs (Stg. 8) 2
CG5885	FBgn0025700	0.574954	0.945	0.676	1.94747e-44	Vitellogenic MBFCs (Stg. 8) 2
bond	FBgn0260942	0.531981	0.623	0.242	6.09788e-44	Vitellogenic MBFCs (Stg. 8) 2
Sec61alpha	FBgn0086357	0.521524	0.978	0.726	2.16117e-40	Vitellogenic MBFCs (Stg. 8) 2
CG13992	FBgn0031756	0.477363	0.524	0.192	4.32225e-40	Vitellogenic MBFCs (Stg. 8) 2
psd	FBgn0086265	0.268805	0.817	0.362	4.97504e-38	Vitellogenic MBFCs (Stg. 8) 2
Tsp74F	FBgn0036769	0.551285	0.74	0.412	5.85974e-35	Vitellogenic MBFCs (Stg. 8) 2
Iris	FBgn0031305	0.526254	0.674	0.337	1.4334e-34	Vitellogenic MBFCs (Stg. 8) 2
CG32276	FBgn0047135	0.427738	0.967	0.834	1.4347e-33	Vitellogenic MBFCs (Stg. 8) 2
wbl	FBgn0004003	0.4541	0.659	0.3	1.09195e-32	Vitellogenic MBFCs (Stg. 8) 2
sesB	FBgn0003360	0.280648	1	0.999	3.85325e-31	Vitellogenic MBFCs (Stg. 8) 2
TRAM	FBgn0040340	0.471038	0.839	0.535	5.58969e-31	Vitellogenic MBFCs (Stg. 8) 2
Pdi	FBgn0014002	0.414428	0.971	0.851	1.48877e-30	Vitellogenic MBFCs (Stg. 8) 2
Hsc70-3	FBgn0001218	0.447676	0.949	0.803	8.92624e-30	Vitellogenic MBFCs (Stg. 8) 2
SsRbeta	FBgn0011016	0.507946	0.736	0.45	2.79349e-29	Vitellogenic MBFCs (Stg. 8) 2
twr	FBgn0262801	0.407593	0.879	0.664	2.37939e-25	Vitellogenic MBFCs (Stg. 8) 2
Spase25	FBgn0030306	0.389486	0.89	0.655	1.73365e-23	Vitellogenic MBFCs (Stg. 8) 2
RNASEK	FBgn0262116	0.262578	0.996	0.991	1.47283e-22	Vitellogenic MBFCs (Stg. 8) 2
Calr	FBgn0005585	0.306983	0.978	0.894	9.3587e-21	Vitellogenic MBFCs (Stg. 8) 2
Spp	FBgn0031260	0.403998	0.795	0.54	1.05935e-20	Vitellogenic MBFCs (Stg. 8) 2
CG42336	FBgn0259238	0.386501	0.908	0.757	1.12159e-20	Vitellogenic MBFCs (Stg. 8) 2
Cyp18a1	FBgn0010383	0.399478	0.458	0.212	1.68975e-20	Vitellogenic MBFCs (Stg. 8) 2
CrebA	FBgn0004396	0.345031	0.593	0.32	1.28084e-18	Vitellogenic MBFCs (Stg. 8) 2
CG12398	FBgn0030596	0.316818	0.579	0.297	1.16182e-17	Vitellogenic MBFCs (Stg. 8) 2
ERp60	FBgn0033663	0.349856	0.908	0.737	1.41646e-17	Vitellogenic MBFCs (Stg. 8) 2
CG9427	FBgn0037721	0.286404	0.311	0.12	4.61714e-17	Vitellogenic MBFCs (Stg. 8) 2
CG11200	FBgn0034500	0.372462	0.582	0.345	9.23913e-17	Vitellogenic MBFCs (Stg. 8) 2
CG6287	FBgn0032350	0.355922	0.626	0.37	1.01195e-16	Vitellogenic MBFCs (Stg. 8) 2
eca	FBgn0069242	0.306627	0.897	0.735	1.66886e-16	Vitellogenic MBFCs (Stg. 8) 2
CG8331	FBgn0033906	0.325872	0.949	0.829	2.40561e-16	Vitellogenic MBFCs (Stg. 8) 2
CG7194	FBgn0035868	0.363652	0.542	0.3	2.57766e-16	Vitellogenic MBFCs (Stg. 8) 2
ATPsynbeta	FBgn0010217	0.256846	0.996	0.979	5.12391e-16	Vitellogenic MBFCs (Stg. 8) 2
CaBP1	FBgn0025678	0.308897	0.799	0.536	1.0735e-15	Vitellogenic MBFCs (Stg. 8) 2
CG17271	FBgn0038829	0.359834	0.722	0.495	1.75508e-15	Vitellogenic MBFCs (Stg. 8) 2
Dp1	FBgn0027835	0.356049	0.832	0.673	2.31287e-15	Vitellogenic MBFCs (Stg. 8) 2
eIF4G1	FBgn0023213	0.367763	0.744	0.529	5.56964e-15	Vitellogenic MBFCs (Stg. 8) 2
sun	FBgn0014391	0.300053	0.927	0.856	5.86017e-14	Vitellogenic MBFCs (Stg. 8) 2
Tudor-SN	FBgn0035121	0.333189	0.755	0.543	6.58453e-14	Vitellogenic MBFCs (Stg. 8) 2
bai	FBgn0045866	0.283826	0.927	0.789	8.09622e-14	Vitellogenic MBFCs (Stg. 8) 2
ND-MLRQ	FBgn0052230	0.294004	0.949	0.837	1.07269e-13	Vitellogenic MBFCs (Stg. 8) 2
Manf	FBgn0027095	0.305303	0.842	0.655	1.65058e-12	Vitellogenic MBFCs (Stg. 8) 2
Arf102F	FBgn0013749	0.310154	0.864	0.683	7.51681e-12	Vitellogenic MBFCs (Stg. 8) 2
CG8860	FBgn0033691	0.277587	0.864	0.719	1.03748e-11	Vitellogenic MBFCs (Stg. 8) 2
Spase22-23	FBgn0039172	0.26993	0.842	0.636	1.92098e-11	Vitellogenic MBFCs (Stg. 8) 2
ergic53	FBgn0035909	0.260675	0.755	0.531	4.57399e-11	Vitellogenic MBFCs (Stg. 8) 2
KdelR	FBgn0267330	0.279535	0.868	0.711	6.48722e-11	Vitellogenic MBFCs (Stg. 8) 2
Gp93	FBgn0039562	0.290565	0.714	0.503	7.47142e-11	Vitellogenic MBFCs (Stg. 8) 2
UK114	FBgn0086691	0.298751	0.418	0.229	9.44459e-11	Vitellogenic MBFCs (Stg. 8) 2
CG3902	FBgn0036824	0.282119	0.74	0.547	1.51856e-10	Vitellogenic MBFCs (Stg. 8) 2
Srp9	FBgn0035827	0.292036	0.747	0.584	5.5637e-10	Vitellogenic MBFCs (Stg. 8) 2
CG33169	FBgn0053169	0.264061	0.531	0.318	1.20469e-09	Vitellogenic MBFCs (Stg. 8) 2
Neb-cGP	FBgn0083167	0.274489	0.916	0.852	1.47158e-09	Vitellogenic MBFCs (Stg. 8) 2
Srp14	FBgn0038808	0.277112	0.623	0.432	6.28516e-09	Vitellogenic MBFCs (Stg. 8) 2
Gtp-bp	FBgn0010391	0.251205	0.593	0.395	8.14375e-09	Vitellogenic MBFCs (Stg. 8) 2
sel	FBgn0263260	0.271982	0.326	0.169	1.10032e-08	Vitellogenic MBFCs (Stg. 8) 2
Ufm1	FBgn0085220	0.264541	0.718	0.538	1.51478e-08	Vitellogenic MBFCs (Stg. 8) 2
Dad1	FBgn0263852	0.272145	0.824	0.662	2.06677e-08	Vitellogenic MBFCs (Stg. 8) 2
alt	FBgn0038535	0.259196	0.659	0.493	6.36081e-07	Vitellogenic MBFCs (Stg. 8) 2
Sec23	FBgn0262125	0.261613	0.527	0.382	0.000324515	Vitellogenic MBFCs (Stg. 8) 2
CG9427	FBgn0037721	0.807469	0.586	0.083	2.73965e-298	Vitellogenic MBFCs (Stg. 8) 3
bond	FBgn0260942	0.877481	0.787	0.206	2.1718e-253	Vitellogenic MBFCs (Stg. 8) 3
wbl	FBgn0004003	0.964279	0.86	0.26	3.9559e-251	Vitellogenic MBFCs (Stg. 8) 3
CG12398	FBgn0030596	0.920872	0.86	0.254	3.93797e-246	Vitellogenic MBFCs (Stg. 8) 3
Yp2	FBgn0005391	1.35545	1	0.914	1.87424e-244	Vitellogenic MBFCs (Stg. 8) 3
Yp3	FBgn0004047	1.44045	1	0.951	1.29917e-234	Vitellogenic MBFCs (Stg. 8) 3
Yp1	FBgn0004045	1.33833	1	0.735	1.81447e-230	Vitellogenic MBFCs (Stg. 8) 3
Vm26Ab	FBgn0003980	1.38338	0.997	0.757	1.95741e-229	Vitellogenic MBFCs (Stg. 8) 3
CG5326	FBgn0038983	0.97554	0.904	0.347	1.01056e-228	Vitellogenic MBFCs (Stg. 8) 3
CG5885	FBgn0025700	1.00122	0.99	0.656	1.82865e-225	Vitellogenic MBFCs (Stg. 8) 3
psd	FBgn0086265	0.816368	0.945	0.324	3.29898e-225	Vitellogenic MBFCs (Stg. 8) 3
Rtnl1	FBgn0053113	1.0171	0.994	0.753	4.48294e-225	Vitellogenic MBFCs (Stg. 8) 3
Tapdelta	FBgn0021795	0.887754	1	0.858	1.88244e-221	Vitellogenic MBFCs (Stg. 8) 3
CG31869	FBgn0051869	0.976848	0.918	0.34	5.70873e-217	Vitellogenic MBFCs (Stg. 8) 3
Sec61beta	FBgn0010638	0.926384	0.997	0.839	1.20182e-215	Vitellogenic MBFCs (Stg. 8) 3
Vm26Aa	FBgn0003979	1.23356	1	0.997	1.40833e-206	Vitellogenic MBFCs (Stg. 8) 3
Sec61gamma	FBgn0031049	0.855207	0.982	0.78	1.88925e-196	Vitellogenic MBFCs (Stg. 8) 3
l(1)G0320	FBgn0028327	0.881951	0.989	0.655	2.22735e-196	Vitellogenic MBFCs (Stg. 8) 3
Pdi	FBgn0014002	0.791606	0.992	0.843	1.55403e-189	Vitellogenic MBFCs (Stg. 8) 3
CG32276	FBgn0047135	0.798709	0.99	0.825	4.66932e-187	Vitellogenic MBFCs (Stg. 8) 3
Hsc70-3	FBgn0001218	0.822255	0.994	0.791	9.63278e-180	Vitellogenic MBFCs (Stg. 8) 3
Sec61alpha	FBgn0086357	0.798022	0.976	0.712	2.56109e-175	Vitellogenic MBFCs (Stg. 8) 3
Vm34Ca	FBgn0003983	0.970422	1	0.992	2.77817e-164	Vitellogenic MBFCs (Stg. 8) 3
CG7675	FBgn0038610	0.724246	0.878	0.365	8.33892e-158	Vitellogenic MBFCs (Stg. 8) 3
CG4666	FBgn0029838	0.70717	0.721	0.255	2.92925e-152	Vitellogenic MBFCs (Stg. 8) 3
Cyp9b2	FBgn0015039	0.647935	0.645	0.19	2.31215e-149	Vitellogenic MBFCs (Stg. 8) 3
CG4670	FBgn0033814	0.630199	0.726	0.247	1.42155e-146	Vitellogenic MBFCs (Stg. 8) 3
Spase25	FBgn0030306	0.695491	0.955	0.636	7.7399e-145	Vitellogenic MBFCs (Stg. 8) 3
Spase22-23	FBgn0039172	0.70453	0.945	0.615	9.25254e-145	Vitellogenic MBFCs (Stg. 8) 3
CG8860	FBgn0033691	0.653225	0.966	0.701	1.26816e-139	Vitellogenic MBFCs (Stg. 8) 3
Spp	FBgn0031260	0.700507	0.909	0.515	1.84989e-134	Vitellogenic MBFCs (Stg. 8) 3
twr	FBgn0262801	0.671065	0.926	0.648	5.08563e-125	Vitellogenic MBFCs (Stg. 8) 3
Calr	FBgn0005585	0.548694	0.992	0.888	2.71625e-122	Vitellogenic MBFCs (Stg. 8) 3
ERp60	FBgn0033663	0.619708	0.968	0.722	1.02214e-121	Vitellogenic MBFCs (Stg. 8) 3
SsRbeta	FBgn0011016	0.665154	0.831	0.425	2.67474e-120	Vitellogenic MBFCs (Stg. 8) 3
CaBP1	FBgn0025678	0.647486	0.886	0.513	5.90356e-120	Vitellogenic MBFCs (Stg. 8) 3
CG8331	FBgn0033906	0.55221	0.986	0.819	9.59271e-119	Vitellogenic MBFCs (Stg. 8) 3
CG33169	FBgn0053169	0.574841	0.716	0.288	4.89676e-114	Vitellogenic MBFCs (Stg. 8) 3
TRAM	FBgn0040340	0.649062	0.87	0.516	1.18254e-110	Vitellogenic MBFCs (Stg. 8) 3
CG17271	FBgn0038829	0.606067	0.846	0.471	4.63934e-110	Vitellogenic MBFCs (Stg. 8) 3
CrebA	FBgn0004396	0.575179	0.706	0.294	4.1179e-109	Vitellogenic MBFCs (Stg. 8) 3
mfas	FBgn0260745	0.544697	0.734	0.296	2.88244e-106	Vitellogenic MBFCs (Stg. 8) 3
eca	FBgn0069242	0.582054	0.957	0.721	5.19445e-106	Vitellogenic MBFCs (Stg. 8) 3
Arf102F	FBgn0013749	0.579102	0.929	0.667	5.86373e-101	Vitellogenic MBFCs (Stg. 8) 3
Spase12	FBgn0040623	0.568752	0.88	0.529	2.13536e-98	Vitellogenic MBFCs (Stg. 8) 3
Gp93	FBgn0039562	0.584079	0.841	0.479	4.31338e-98	Vitellogenic MBFCs (Stg. 8) 3
ergic53	FBgn0035909	0.583497	0.856	0.509	4.34563e-97	Vitellogenic MBFCs (Stg. 8) 3
KdelR	FBgn0267330	0.55973	0.929	0.696	2.25287e-96	Vitellogenic MBFCs (Stg. 8) 3
bai	FBgn0045866	0.514314	0.958	0.779	1.51613e-95	Vitellogenic MBFCs (Stg. 8) 3
Manf	FBgn0027095	0.562722	0.905	0.638	1.01161e-94	Vitellogenic MBFCs (Stg. 8) 3
RNASEK	FBgn0262116	0.358617	1	0.99	2.45762e-93	Vitellogenic MBFCs (Stg. 8) 3
zetaCOP	FBgn0040512	0.551212	0.894	0.585	2.89002e-93	Vitellogenic MBFCs (Stg. 8) 3
CG6770	FBgn0032400	0.43857	0.997	0.969	4.77241e-91	Vitellogenic MBFCs (Stg. 8) 3
CG5112	FBgn0039341	0.550499	0.756	0.394	5.24693e-90	Vitellogenic MBFCs (Stg. 8) 3
spo	FBgn0003486	0.363749	0.372	0.099	1.03925e-86	Vitellogenic MBFCs (Stg. 8) 3
CG13992	FBgn0031756	0.423325	0.501	0.176	8.62156e-83	Vitellogenic MBFCs (Stg. 8) 3
CG1637	FBgn0030245	0.474578	0.812	0.469	2.56876e-79	Vitellogenic MBFCs (Stg. 8) 3
Ostgamma	FBgn0032015	0.523088	0.82	0.518	1.09039e-77	Vitellogenic MBFCs (Stg. 8) 3
CHOp24	FBgn0029709	0.474264	0.883	0.651	1.25122e-75	Vitellogenic MBFCs (Stg. 8) 3
Dad1	FBgn0263852	0.493102	0.883	0.647	2.13725e-75	Vitellogenic MBFCs (Stg. 8) 3
St4	FBgn0033887	0.36989	0.53	0.194	1.92482e-73	Vitellogenic MBFCs (Stg. 8) 3
Fkbp14	FBgn0010470	0.441249	0.65	0.302	2.90883e-70	Vitellogenic MBFCs (Stg. 8) 3
CG8320	FBgn0034059	0.458503	0.684	0.349	5.09839e-70	Vitellogenic MBFCs (Stg. 8) 3
CG7011	FBgn0036489	0.43885	0.518	0.212	6.82849e-70	Vitellogenic MBFCs (Stg. 8) 3
nemy	FBgn0261673	0.348322	0.385	0.122	2.49278e-69	Vitellogenic MBFCs (Stg. 8) 3
Surf4	FBgn0019925	0.462474	0.782	0.477	4.52485e-68	Vitellogenic MBFCs (Stg. 8) 3
CG6287	FBgn0032350	0.459904	0.684	0.35	4.60483e-68	Vitellogenic MBFCs (Stg. 8) 3
CG33129	FBgn0053129	0.474486	0.868	0.609	7.63145e-68	Vitellogenic MBFCs (Stg. 8) 3
sad	FBgn0003312	0.323807	0.323	0.096	1.3495e-63	Vitellogenic MBFCs (Stg. 8) 3
CG34348	FBgn0085377	0.387054	0.406	0.146	1.00625e-62	Vitellogenic MBFCs (Stg. 8) 3
SrpRbeta	FBgn0011509	0.432927	0.69	0.383	3.9869e-61	Vitellogenic MBFCs (Stg. 8) 3
Grasp65	FBgn0036919	0.375753	0.475	0.192	2.64874e-60	Vitellogenic MBFCs (Stg. 8) 3
Ufc1	FBgn0034061	0.451237	0.782	0.504	2.60379e-58	Vitellogenic MBFCs (Stg. 8) 3
CG12384	FBgn0033624	0.353845	0.976	0.895	5.19241e-58	Vitellogenic MBFCs (Stg. 8) 3
Csat	FBgn0024994	0.383519	0.433	0.168	6.87244e-58	Vitellogenic MBFCs (Stg. 8) 3
Tudor-SN	FBgn0035121	0.440885	0.801	0.527	5.76707e-57	Vitellogenic MBFCs (Stg. 8) 3
CG2918	FBgn0023529	0.416595	0.674	0.373	6.51204e-56	Vitellogenic MBFCs (Stg. 8) 3
Tsp42El	FBgn0033134	0.315561	0.465	0.191	9.7866e-52	Vitellogenic MBFCs (Stg. 8) 3
CG13998	FBgn0040949	0.253228	0.321	0.104	2.52491e-51	Vitellogenic MBFCs (Stg. 8) 3
wun	FBgn0016078	0.309262	0.364	0.137	2.08341e-48	Vitellogenic MBFCs (Stg. 8) 3
CG3902	FBgn0036824	0.407194	0.78	0.533	4.00402e-47	Vitellogenic MBFCs (Stg. 8) 3
Rab1	FBgn0016700	0.348559	0.909	0.717	5.20054e-47	Vitellogenic MBFCs (Stg. 8) 3
boca	FBgn0004132	0.363103	0.803	0.544	4.07213e-45	Vitellogenic MBFCs (Stg. 8) 3
Dp1	FBgn0027835	0.397801	0.864	0.662	6.03667e-45	Vitellogenic MBFCs (Stg. 8) 3
betaCOP	FBgn0008635	0.350227	0.587	0.305	7.47177e-45	Vitellogenic MBFCs (Stg. 8) 3
ndl	FBgn0002926	0.26954	0.501	0.224	1.10506e-44	Vitellogenic MBFCs (Stg. 8) 3
Sec24CD	FBgn0262126	0.334973	0.504	0.247	4.92923e-44	Vitellogenic MBFCs (Stg. 8) 3
Uba5	FBgn0030305	0.312997	0.498	0.237	9.95988e-44	Vitellogenic MBFCs (Stg. 8) 3
Cad99C	FBgn0039709	0.252888	0.337	0.125	1.06792e-43	Vitellogenic MBFCs (Stg. 8) 3
shep	FBgn0052423	0.322738	0.835	0.567	1.42152e-43	Vitellogenic MBFCs (Stg. 8) 3
Ufm1	FBgn0085220	0.361122	0.78	0.522	1.34051e-42	Vitellogenic MBFCs (Stg. 8) 3
CG42336	FBgn0259238	0.341978	0.918	0.748	3.55588e-42	Vitellogenic MBFCs (Stg. 8) 3
Gale	FBgn0035147	0.294738	0.592	0.319	5.19896e-42	Vitellogenic MBFCs (Stg. 8) 3
CG11200	FBgn0034500	0.376544	0.597	0.331	1.47849e-41	Vitellogenic MBFCs (Stg. 8) 3
Gtp-bp	FBgn0010391	0.362055	0.65	0.378	3.974e-41	Vitellogenic MBFCs (Stg. 8) 3
CG33303	FBgn0053303	0.356326	0.719	0.454	4.47013e-41	Vitellogenic MBFCs (Stg. 8) 3
loj	FBgn0061492	0.343056	0.657	0.382	4.66763e-41	Vitellogenic MBFCs (Stg. 8) 3
Stt3B	FBgn0011336	0.343726	0.634	0.375	3.04193e-40	Vitellogenic MBFCs (Stg. 8) 3
Srp14	FBgn0038808	0.332927	0.689	0.416	3.19827e-40	Vitellogenic MBFCs (Stg. 8) 3
ACC	FBgn0033246	0.287653	0.355	0.144	1.52197e-39	Vitellogenic MBFCs (Stg. 8) 3
Atox1	FBgn0052446	0.346008	0.655	0.39	1.18462e-38	Vitellogenic MBFCs (Stg. 8) 3
CG1418	FBgn0033468	0.298011	0.478	0.232	2.20853e-38	Vitellogenic MBFCs (Stg. 8) 3
Picot	FBgn0024315	0.261304	0.366	0.15	2.29379e-38	Vitellogenic MBFCs (Stg. 8) 3
nrv3	FBgn0032946	0.308509	0.35	0.139	3.13232e-38	Vitellogenic MBFCs (Stg. 8) 3
Tsp74F	FBgn0036769	0.402459	0.645	0.403	9.82454e-36	Vitellogenic MBFCs (Stg. 8) 3
CG5382	FBgn0038950	0.288291	0.438	0.211	1.09849e-35	Vitellogenic MBFCs (Stg. 8) 3
alt	FBgn0038535	0.329612	0.73	0.477	1.51534e-35	Vitellogenic MBFCs (Stg. 8) 3
Sec23	FBgn0262125	0.3067	0.623	0.365	3.55328e-35	Vitellogenic MBFCs (Stg. 8) 3
CG31145	FBgn0051145	0.258105	0.459	0.222	7.66151e-35	Vitellogenic MBFCs (Stg. 8) 3
Ost48	FBgn0014868	0.341766	0.814	0.605	4.10899e-34	Vitellogenic MBFCs (Stg. 8) 3
Sec13	FBgn0024509	0.330122	0.772	0.556	4.30078e-34	Vitellogenic MBFCs (Stg. 8) 3
CG33774	FBgn0053774	0.288375	0.462	0.232	8.119e-34	Vitellogenic MBFCs (Stg. 8) 3
CG5862	FBgn0038868	0.293737	0.494	0.258	1.72262e-33	Vitellogenic MBFCs (Stg. 8) 3
Hmu	FBgn0015737	0.317218	0.597	0.358	3.66337e-33	Vitellogenic MBFCs (Stg. 8) 3
CG9186	FBgn0035206	0.299193	0.53	0.295	2.17488e-32	Vitellogenic MBFCs (Stg. 8) 3
deltaCOP	FBgn0028969	0.326707	0.628	0.4	1.92736e-31	Vitellogenic MBFCs (Stg. 8) 3
CG5367	FBgn0032228	0.283758	0.486	0.258	3.35836e-31	Vitellogenic MBFCs (Stg. 8) 3
CG32365	FBgn0052365	0.312722	0.568	0.33	4.84079e-31	Vitellogenic MBFCs (Stg. 8) 3
CG9669	FBgn0036667	0.306118	0.647	0.414	1.16828e-30	Vitellogenic MBFCs (Stg. 8) 3
CG2767	FBgn0037537	0.303558	0.494	0.274	1.71124e-29	Vitellogenic MBFCs (Stg. 8) 3
p24-1	FBgn0030341	0.27868	0.571	0.334	1.81423e-29	Vitellogenic MBFCs (Stg. 8) 3
OstDelta	FBgn0034277	0.269705	0.612	0.368	3.17171e-29	Vitellogenic MBFCs (Stg. 8) 3
Sar1	FBgn0038947	0.30717	0.82	0.643	7.91437e-29	Vitellogenic MBFCs (Stg. 8) 3
NUCB1	FBgn0052190	0.284928	0.814	0.621	2.55595e-28	Vitellogenic MBFCs (Stg. 8) 3
Srp9	FBgn0035827	0.31201	0.751	0.574	7.13129e-28	Vitellogenic MBFCs (Stg. 8) 3
SerRS	FBgn0031497	0.27466	0.587	0.359	9.64237e-28	Vitellogenic MBFCs (Stg. 8) 3
Iris	FBgn0031305	0.266361	0.567	0.329	1.94305e-27	Vitellogenic MBFCs (Stg. 8) 3
CG10166	FBgn0032799	0.266011	0.433	0.232	2.29457e-27	Vitellogenic MBFCs (Stg. 8) 3
CG8498	FBgn0031992	0.250619	0.66	0.404	3.10223e-26	Vitellogenic MBFCs (Stg. 8) 3
epsilonCOP	FBgn0027496	0.276348	0.648	0.432	1.21774e-24	Vitellogenic MBFCs (Stg. 8) 3
CG32576	FBgn0052576	0.25003	0.493	0.288	2.07353e-24	Vitellogenic MBFCs (Stg. 8) 3
CG9911	FBgn0030734	0.251021	0.483	0.279	4.49771e-24	Vitellogenic MBFCs (Stg. 8) 3
eRF3	FBgn0020443	0.258376	0.587	0.376	9.1429e-23	Vitellogenic MBFCs (Stg. 8) 3
capt	FBgn0261458	0.252386	0.607	0.397	1.20095e-22	Vitellogenic MBFCs (Stg. 8) 3
Tina-1	FBgn0035083	0.289135	0.626	0.432	1.27328e-21	Vitellogenic MBFCs (Stg. 8) 3
GCS2alpha	FBgn0027588	0.263216	0.612	0.411	1.38102e-21	Vitellogenic MBFCs (Stg. 8) 3
Catsup	FBgn0002022	0.250127	0.43	0.248	3.67382e-21	Vitellogenic MBFCs (Stg. 8) 3
Gadd45	FBgn0033153	0.277548	0.551	0.363	1.35356e-19	Vitellogenic MBFCs (Stg. 8) 3
ksh	FBgn0040890	0.26748	0.624	0.449	1.73839e-18	Vitellogenic MBFCs (Stg. 8) 3
Yp2	FBgn0005391	0.951242	1	0.919	1.99442e-57	Vitellogenic MBFCs (Stg. 8) 4
Rtnl1	FBgn0053113	0.723483	0.995	0.767	7.62853e-53	Vitellogenic MBFCs (Stg. 8) 4
wbl	FBgn0004003	0.736078	0.765	0.299	1.25576e-52	Vitellogenic MBFCs (Stg. 8) 4
Yp1	FBgn0004045	0.819038	1	0.751	1.60943e-52	Vitellogenic MBFCs (Stg. 8) 4
Tapdelta	FBgn0021795	0.673521	0.995	0.866	2.71699e-52	Vitellogenic MBFCs (Stg. 8) 4
CG5326	FBgn0038983	0.768057	0.822	0.383	3.21433e-51	Vitellogenic MBFCs (Stg. 8) 4
Yp3	FBgn0004047	0.799801	1	0.954	2.56327e-49	Vitellogenic MBFCs (Stg. 8) 4
Sec61beta	FBgn0010638	0.687601	0.991	0.848	4.64205e-49	Vitellogenic MBFCs (Stg. 8) 4
CG31869	FBgn0051869	0.680881	0.859	0.376	5.94906e-48	Vitellogenic MBFCs (Stg. 8) 4
Vm26Ab	FBgn0003980	0.72343	1	0.772	7.04205e-48	Vitellogenic MBFCs (Stg. 8) 4
Hsc70-3	FBgn0001218	0.635945	0.995	0.803	2.03928e-46	Vitellogenic MBFCs (Stg. 8) 4
CG4666	FBgn0029838	0.717366	0.69	0.284	2.22125e-45	Vitellogenic MBFCs (Stg. 8) 4
Sec61gamma	FBgn0031049	0.615431	0.995	0.791	2.58125e-45	Vitellogenic MBFCs (Stg. 8) 4
l(1)G0320	FBgn0028327	0.630197	0.977	0.675	6.53254e-45	Vitellogenic MBFCs (Stg. 8) 4
CG5885	FBgn0025700	0.651318	0.958	0.677	9.40122e-44	Vitellogenic MBFCs (Stg. 8) 4
Tsp74F	FBgn0036769	0.737473	0.808	0.413	9.09342e-42	Vitellogenic MBFCs (Stg. 8) 4
bond	FBgn0260942	0.572186	0.653	0.245	2.41126e-41	Vitellogenic MBFCs (Stg. 8) 4
Pdi	FBgn0014002	0.543395	0.991	0.852	1.09188e-40	Vitellogenic MBFCs (Stg. 8) 4
Sec61alpha	FBgn0086357	0.58159	0.948	0.729	2.13959e-38	Vitellogenic MBFCs (Stg. 8) 4
awd	FBgn0000150	0.303186	1	1	3.89002e-38	Vitellogenic MBFCs (Stg. 8) 4
CG12398	FBgn0030596	0.564214	0.728	0.295	6.13645e-38	Vitellogenic MBFCs (Stg. 8) 4
Vm26Aa	FBgn0003979	0.341163	1	0.997	2.64708e-36	Vitellogenic MBFCs (Stg. 8) 4
CG32276	FBgn0047135	0.51327	0.995	0.835	2.00157e-35	Vitellogenic MBFCs (Stg. 8) 4
Calr	FBgn0005585	0.46983	0.995	0.894	3.59672e-33	Vitellogenic MBFCs (Stg. 8) 4
psd	FBgn0086265	0.368403	0.822	0.365	1.31515e-32	Vitellogenic MBFCs (Stg. 8) 4
CG17124	FBgn0032297	0.664127	0.779	0.427	1.97193e-32	Vitellogenic MBFCs (Stg. 8) 4
CG4670	FBgn0033814	0.50797	0.662	0.278	3.8737e-32	Vitellogenic MBFCs (Stg. 8) 4
CG7194	FBgn0035868	0.521288	0.653	0.298	1.36115e-30	Vitellogenic MBFCs (Stg. 8) 4
ERp60	FBgn0033663	0.525174	0.958	0.737	1.3501e-29	Vitellogenic MBFCs (Stg. 8) 4
TRAM	FBgn0040340	0.532036	0.84	0.538	1.20021e-28	Vitellogenic MBFCs (Stg. 8) 4
Spp	FBgn0031260	0.449928	0.85	0.54	1.28152e-23	Vitellogenic MBFCs (Stg. 8) 4
SsRbeta	FBgn0011016	0.503058	0.765	0.452	2.85372e-23	Vitellogenic MBFCs (Stg. 8) 4
eca	FBgn0069242	0.397187	0.934	0.736	7.06261e-23	Vitellogenic MBFCs (Stg. 8) 4
CG13992	FBgn0031756	0.452177	0.484	0.196	8.24134e-23	Vitellogenic MBFCs (Stg. 8) 4
Manf	FBgn0027095	0.434237	0.915	0.654	2.20997e-22	Vitellogenic MBFCs (Stg. 8) 4
CG34348	FBgn0085377	0.373912	0.427	0.161	3.27006e-22	Vitellogenic MBFCs (Stg. 8) 4
CaBP1	FBgn0025678	0.476539	0.822	0.538	6.04621e-22	Vitellogenic MBFCs (Stg. 8) 4
twr	FBgn0262801	0.459939	0.878	0.666	6.39254e-22	Vitellogenic MBFCs (Stg. 8) 4
Dp1	FBgn0027835	0.413059	0.911	0.672	2.45617e-21	Vitellogenic MBFCs (Stg. 8) 4
sesB	FBgn0003360	0.26816	1	0.999	4.42719e-20	Vitellogenic MBFCs (Stg. 8) 4
ATPsynbeta	FBgn0010217	0.325199	0.991	0.979	2.67479e-19	Vitellogenic MBFCs (Stg. 8) 4
CG7675	FBgn0038610	0.349508	0.756	0.4	6.30506e-19	Vitellogenic MBFCs (Stg. 8) 4
ogre	FBgn0004646	0.43593	0.897	0.702	1.6348e-18	Vitellogenic MBFCs (Stg. 8) 4
Iris	FBgn0031305	0.459514	0.629	0.341	2.28478e-18	Vitellogenic MBFCs (Stg. 8) 4
CG8331	FBgn0033906	0.379074	0.944	0.831	3.86222e-18	Vitellogenic MBFCs (Stg. 8) 4
Spase25	FBgn0030306	0.427969	0.864	0.658	1.76957e-17	Vitellogenic MBFCs (Stg. 8) 4
Gp93	FBgn0039562	0.391061	0.779	0.503	3.31799e-17	Vitellogenic MBFCs (Stg. 8) 4
CG17271	FBgn0038829	0.388707	0.765	0.496	1.52336e-16	Vitellogenic MBFCs (Stg. 8) 4
CG9427	FBgn0037721	0.329678	0.333	0.121	2.43798e-16	Vitellogenic MBFCs (Stg. 8) 4
CrebA	FBgn0004396	0.386904	0.592	0.323	4.03003e-16	Vitellogenic MBFCs (Stg. 8) 4
Sdc	FBgn0010415	0.387649	0.84	0.587	4.65258e-16	Vitellogenic MBFCs (Stg. 8) 4
CG6770	FBgn0032400	0.297448	0.995	0.971	4.88208e-15	Vitellogenic MBFCs (Stg. 8) 4
bai	FBgn0045866	0.342667	0.925	0.791	2.12217e-14	Vitellogenic MBFCs (Stg. 8) 4
KdelR	FBgn0267330	0.359989	0.864	0.712	2.37861e-14	Vitellogenic MBFCs (Stg. 8) 4
spo	FBgn0003486	0.305401	0.305	0.118	1.37241e-13	Vitellogenic MBFCs (Stg. 8) 4
Spase22-23	FBgn0039172	0.352713	0.845	0.638	1.92509e-13	Vitellogenic MBFCs (Stg. 8) 4
CG6287	FBgn0032350	0.365431	0.638	0.372	5.11536e-13	Vitellogenic MBFCs (Stg. 8) 4
CG8320	FBgn0034059	0.355709	0.629	0.371	5.36251e-13	Vitellogenic MBFCs (Stg. 8) 4
UK114	FBgn0086691	0.361832	0.46	0.229	4.48323e-12	Vitellogenic MBFCs (Stg. 8) 4
CG33169	FBgn0053169	0.33793	0.577	0.318	4.69456e-12	Vitellogenic MBFCs (Stg. 8) 4
Spase12	FBgn0040623	0.353846	0.779	0.553	1.29044e-11	Vitellogenic MBFCs (Stg. 8) 4
sad	FBgn0003312	0.251005	0.282	0.111	3.08409e-11	Vitellogenic MBFCs (Stg. 8) 4
Fkbp14	FBgn0010470	0.337671	0.568	0.326	4.67475e-11	Vitellogenic MBFCs (Stg. 8) 4
Tudor-SN	FBgn0035121	0.347298	0.742	0.545	5.91422e-11	Vitellogenic MBFCs (Stg. 8) 4
nemy	FBgn0261673	0.294812	0.319	0.139	8.84723e-11	Vitellogenic MBFCs (Stg. 8) 4
ergic53	FBgn0035909	0.365465	0.737	0.533	9.43877e-11	Vitellogenic MBFCs (Stg. 8) 4
CG8860	FBgn0033691	0.293063	0.883	0.72	2.93386e-10	Vitellogenic MBFCs (Stg. 8) 4
CG11200	FBgn0034500	0.318476	0.568	0.348	3.93342e-10	Vitellogenic MBFCs (Stg. 8) 4
zetaCOP	FBgn0040512	0.337407	0.798	0.607	5.19045e-10	Vitellogenic MBFCs (Stg. 8) 4
Dad1	FBgn0263852	0.304953	0.812	0.663	8.05451e-10	Vitellogenic MBFCs (Stg. 8) 4
Srp14	FBgn0038808	0.348312	0.638	0.433	2.01194e-09	Vitellogenic MBFCs (Stg. 8) 4
eIF2beta	FBgn0004926	0.310614	0.901	0.798	2.31267e-09	Vitellogenic MBFCs (Stg. 8) 4
Arf102F	FBgn0013749	0.306922	0.859	0.685	2.83517e-09	Vitellogenic MBFCs (Stg. 8) 4
CG42336	FBgn0259238	0.303872	0.892	0.759	8.7929e-09	Vitellogenic MBFCs (Stg. 8) 4
eEF1delta	FBgn0032198	0.265523	0.878	0.823	3.01207e-08	Vitellogenic MBFCs (Stg. 8) 4
alt	FBgn0038535	0.292286	0.685	0.494	4.86844e-08	Vitellogenic MBFCs (Stg. 8) 4
sm	FBgn0003435	0.33573	0.531	0.344	1.17932e-07	Vitellogenic MBFCs (Stg. 8) 4
CG33129	FBgn0053129	0.300091	0.812	0.627	1.34503e-07	Vitellogenic MBFCs (Stg. 8) 4
eIF4G1	FBgn0023213	0.300455	0.709	0.532	1.63059e-07	Vitellogenic MBFCs (Stg. 8) 4
SrpRbeta	FBgn0011509	0.325045	0.601	0.404	1.63184e-07	Vitellogenic MBFCs (Stg. 8) 4
hpRNA:CR18854	FBgn0285991	0.287758	0.563	0.368	2.09915e-07	Vitellogenic MBFCs (Stg. 8) 4
Nurf-38	FBgn0016687	0.269677	0.826	0.687	2.46312e-07	Vitellogenic MBFCs (Stg. 8) 4
Gtp-bp	FBgn0010391	0.305073	0.577	0.397	3.46724e-07	Vitellogenic MBFCs (Stg. 8) 4
CHOp24	FBgn0029709	0.286298	0.822	0.667	3.57385e-07	Vitellogenic MBFCs (Stg. 8) 4
Surf4	FBgn0019925	0.270919	0.69	0.498	5.74027e-07	Vitellogenic MBFCs (Stg. 8) 4
Ostgamma	FBgn0032015	0.331564	0.7	0.54	1.58779e-06	Vitellogenic MBFCs (Stg. 8) 4
Ufm1	FBgn0085220	0.296965	0.723	0.539	2.75505e-06	Vitellogenic MBFCs (Stg. 8) 4
PCNA	FBgn0005655	0.346075	0.526	0.368	5.54702e-06	Vitellogenic MBFCs (Stg. 8) 4
capt	FBgn0261458	0.271743	0.596	0.41	5.86403e-06	Vitellogenic MBFCs (Stg. 8) 4
Hsp70Bc	FBgn0013279	0.331341	0.526	0.343	6.0575e-06	Vitellogenic MBFCs (Stg. 8) 4
CG33303	FBgn0053303	0.26475	0.648	0.472	2.26433e-05	Vitellogenic MBFCs (Stg. 8) 4
OstDelta	FBgn0034277	0.270495	0.559	0.384	3.78497e-05	Vitellogenic MBFCs (Stg. 8) 4
Srp9	FBgn0035827	0.308745	0.714	0.586	5.77025e-05	Vitellogenic MBFCs (Stg. 8) 4
Sec63	FBgn0035771	0.25069	0.516	0.36	0.000119719	Vitellogenic MBFCs (Stg. 8) 4
CG34132	FBgn0083968	0.250047	0.742	0.62	0.000983551	Vitellogenic MBFCs (Stg. 8) 4
betaCOP	FBgn0008635	0.289943	0.465	0.326	0.0012645	Vitellogenic MBFCs (Stg. 8) 4
Hsp68	FBgn0001230	0.267485	0.577	0.419	0.00237615	Vitellogenic MBFCs (Stg. 8) 4
CG3902	FBgn0036824	0.261598	0.681	0.551	0.00309481	Vitellogenic MBFCs (Stg. 8) 4
PhKgamma	FBgn0011754	0.284353	0.507	0.382	0.0399272	Vitellogenic MBFCs (Stg. 8) 4
CG33946	FBgn0047000	0.840069	0.657	0.069	0	Vitellogenic MBFCs (Stg. 9-10A) 1
nrv3	FBgn0032946	0.934425	0.764	0.121	7.07043e-270	Vitellogenic MBFCs (Stg. 9-10A) 1
Vml	FBgn0085362	2.03908	0.985	0.329	3.25815e-256	Vitellogenic MBFCs (Stg. 9-10A) 1
ndl	FBgn0002926	1.14886	0.902	0.209	4.49219e-255	Vitellogenic MBFCs (Stg. 9-10A) 1
CG31869	FBgn0051869	1.47489	0.987	0.355	1.21619e-245	Vitellogenic MBFCs (Stg. 9-10A) 1
psd	FBgn0086265	1.3585	0.992	0.343	6.82185e-228	Vitellogenic MBFCs (Stg. 9-10A) 1
Skp2	FBgn0037236	1.05204	0.85	0.22	3.52429e-212	Vitellogenic MBFCs (Stg. 9-10A) 1
mfas	FBgn0260745	1.04323	0.927	0.299	4.10642e-202	Vitellogenic MBFCs (Stg. 9-10A) 1
Vm26Ab	FBgn0003980	1.76451	1	0.765	7.11168e-195	Vitellogenic MBFCs (Stg. 9-10A) 1
Vm26Aa	FBgn0003979	1.81692	1	0.997	7.12501e-194	Vitellogenic MBFCs (Stg. 9-10A) 1
CG7675	FBgn0038610	1.09854	0.965	0.377	1.11855e-192	Vitellogenic MBFCs (Stg. 9-10A) 1
Vm34Ca	FBgn0003983	1.85516	1	0.992	3.97445e-188	Vitellogenic MBFCs (Stg. 9-10A) 1
Yp1	FBgn0004045	1.66107	1	0.744	8.55126e-187	Vitellogenic MBFCs (Stg. 9-10A) 1
CG12398	FBgn0030596	0.946642	0.907	0.272	1.20028e-182	Vitellogenic MBFCs (Stg. 9-10A) 1
Yp3	FBgn0004047	1.63893	1	0.953	8.52021e-181	Vitellogenic MBFCs (Stg. 9-10A) 1
dec-1	FBgn0000427	1.55087	0.945	0.402	2.34911e-180	Vitellogenic MBFCs (Stg. 9-10A) 1
wbl	FBgn0004003	0.922462	0.9	0.278	4.30402e-180	Vitellogenic MBFCs (Stg. 9-10A) 1
Hr4	FBgn0264562	0.757905	0.754	0.178	2.81054e-169	Vitellogenic MBFCs (Stg. 9-10A) 1
Yp2	FBgn0005391	1.3433	1	0.917	3.00319e-159	Vitellogenic MBFCs (Stg. 9-10A) 1
l(1)G0320	FBgn0028327	0.992894	0.99	0.666	1.37665e-156	Vitellogenic MBFCs (Stg. 9-10A) 1
Sec61beta	FBgn0010638	0.9933	1	0.844	7.37542e-154	Vitellogenic MBFCs (Stg. 9-10A) 1
St4	FBgn0033887	0.738837	0.754	0.192	9.97836e-154	Vitellogenic MBFCs (Stg. 9-10A) 1
Hsc70-3	FBgn0001218	0.971006	0.997	0.797	2.36231e-153	Vitellogenic MBFCs (Stg. 9-10A) 1
CG5885	FBgn0025700	1.02007	0.992	0.668	1.28211e-150	Vitellogenic MBFCs (Stg. 9-10A) 1
PH4alphaEFB	FBgn0039776	1.00547	0.855	0.317	2.60269e-148	Vitellogenic MBFCs (Stg. 9-10A) 1
Spase12	FBgn0040623	0.874981	0.965	0.535	1.10042e-143	Vitellogenic MBFCs (Stg. 9-10A) 1
CG32276	FBgn0047135	0.87392	0.99	0.83	8.78818e-141	Vitellogenic MBFCs (Stg. 9-10A) 1
Pdi	FBgn0014002	0.836647	1	0.847	3.87978e-139	Vitellogenic MBFCs (Stg. 9-10A) 1
Vm32E	FBgn0014076	1.43268	0.955	0.683	1.19185e-137	Vitellogenic MBFCs (Stg. 9-10A) 1
Csat	FBgn0024994	0.623299	0.664	0.163	3.7239e-137	Vitellogenic MBFCs (Stg. 9-10A) 1
Cyp9b2	FBgn0015039	0.856782	0.717	0.201	1.65433e-136	Vitellogenic MBFCs (Stg. 9-10A) 1
CG8303	FBgn0034143	0.612694	0.637	0.144	1.84735e-136	Vitellogenic MBFCs (Stg. 9-10A) 1
CrebA	FBgn0004396	0.745521	0.852	0.299	5.2539e-133	Vitellogenic MBFCs (Stg. 9-10A) 1
Rtnl1	FBgn0053113	0.947429	0.987	0.761	8.6852e-131	Vitellogenic MBFCs (Stg. 9-10A) 1
CG5112	FBgn0039341	0.811938	0.89	0.398	1.91755e-130	Vitellogenic MBFCs (Stg. 9-10A) 1
Spp	FBgn0031260	0.867777	0.945	0.526	3.29835e-129	Vitellogenic MBFCs (Stg. 9-10A) 1
Calr	FBgn0005585	0.746105	0.997	0.891	5.75626e-128	Vitellogenic MBFCs (Stg. 9-10A) 1
Spase22-23	FBgn0039172	0.852934	0.955	0.626	2.01727e-127	Vitellogenic MBFCs (Stg. 9-10A) 1
Sec61gamma	FBgn0031049	0.831191	0.982	0.786	2.20386e-124	Vitellogenic MBFCs (Stg. 9-10A) 1
CG4670	FBgn0033814	0.715266	0.784	0.26	2.34593e-123	Vitellogenic MBFCs (Stg. 9-10A) 1
CaBP1	FBgn0025678	0.852025	0.935	0.523	1.85432e-122	Vitellogenic MBFCs (Stg. 9-10A) 1
RhoGEF64C	FBgn0035574	0.632714	0.714	0.201	6.6902e-122	Vitellogenic MBFCs (Stg. 9-10A) 1
Tapdelta	FBgn0021795	0.746728	0.997	0.862	7.48819e-122	Vitellogenic MBFCs (Stg. 9-10A) 1
wun	FBgn0016078	0.53852	0.571	0.133	4.60172e-119	Vitellogenic MBFCs (Stg. 9-10A) 1
Sec61alpha	FBgn0086357	0.779832	0.985	0.72	6.89669e-119	Vitellogenic MBFCs (Stg. 9-10A) 1
Spase25	FBgn0030306	0.813896	0.955	0.647	1.17778e-118	Vitellogenic MBFCs (Stg. 9-10A) 1
CG8860	FBgn0033691	0.819128	0.975	0.71	1.86777e-118	Vitellogenic MBFCs (Stg. 9-10A) 1
ergic53	FBgn0035909	0.783888	0.922	0.517	1.11784e-115	Vitellogenic MBFCs (Stg. 9-10A) 1
CG17271	FBgn0038829	0.781895	0.925	0.479	2.60378e-113	Vitellogenic MBFCs (Stg. 9-10A) 1
eca	FBgn0069242	0.736666	0.972	0.728	8.28467e-112	Vitellogenic MBFCs (Stg. 9-10A) 1
bai	FBgn0045866	0.722415	0.985	0.783	1.1559e-111	Vitellogenic MBFCs (Stg. 9-10A) 1
Nach	FBgn0024319	0.382674	0.341	0.054	7.25026e-104	Vitellogenic MBFCs (Stg. 9-10A) 1
Argk	FBgn0000116	0.688879	0.862	0.356	1.56452e-103	Vitellogenic MBFCs (Stg. 9-10A) 1
CG33169	FBgn0053169	0.665622	0.794	0.298	5.16242e-103	Vitellogenic MBFCs (Stg. 9-10A) 1
Vm26Ac	FBgn0086266	0.330074	0.684	0.221	6.49576e-99	Vitellogenic MBFCs (Stg. 9-10A) 1
ERp60	FBgn0033663	0.717414	0.98	0.73	1.86214e-98	Vitellogenic MBFCs (Stg. 9-10A) 1
twr	FBgn0262801	0.671749	0.947	0.656	1.48318e-96	Vitellogenic MBFCs (Stg. 9-10A) 1
CG44153	FBgn0265002	0.281648	0.263	0.033	2.57253e-96	Vitellogenic MBFCs (Stg. 9-10A) 1
bond	FBgn0260942	0.675971	0.692	0.231	3.20064e-96	Vitellogenic MBFCs (Stg. 9-10A) 1
CG33129	FBgn0053129	0.652722	0.945	0.614	1.35289e-92	Vitellogenic MBFCs (Stg. 9-10A) 1
KdelR	FBgn0267330	0.641866	0.967	0.702	4.71495e-91	Vitellogenic MBFCs (Stg. 9-10A) 1
CHOp24	FBgn0029709	0.642344	0.945	0.655	1.6895e-90	Vitellogenic MBFCs (Stg. 9-10A) 1
TRAM	FBgn0040340	0.72403	0.892	0.526	2.88032e-90	Vitellogenic MBFCs (Stg. 9-10A) 1
zetaCOP	FBgn0040512	0.678887	0.94	0.593	1.05392e-89	Vitellogenic MBFCs (Stg. 9-10A) 1
Fkbp14	FBgn0010470	0.613249	0.754	0.308	9.30339e-87	Vitellogenic MBFCs (Stg. 9-10A) 1
SsRbeta	FBgn0011016	0.623098	0.872	0.436	1.64602e-86	Vitellogenic MBFCs (Stg. 9-10A) 1
Dad1	FBgn0263852	0.646976	0.952	0.651	4.34031e-86	Vitellogenic MBFCs (Stg. 9-10A) 1
CG32365	FBgn0052365	0.595246	0.774	0.326	1.28394e-85	Vitellogenic MBFCs (Stg. 9-10A) 1
CG7011	FBgn0036489	0.499555	0.642	0.215	8.79957e-82	Vitellogenic MBFCs (Stg. 9-10A) 1
CG6746	FBgn0032394	0.591132	0.727	0.298	3.22014e-81	Vitellogenic MBFCs (Stg. 9-10A) 1
Manf	FBgn0027095	0.598295	0.945	0.645	2.47488e-77	Vitellogenic MBFCs (Stg. 9-10A) 1
Gp93	FBgn0039562	0.627974	0.875	0.489	2.66076e-77	Vitellogenic MBFCs (Stg. 9-10A) 1
CG8331	FBgn0033906	0.542272	0.992	0.824	3.14186e-75	Vitellogenic MBFCs (Stg. 9-10A) 1
Tsp42Ej	FBgn0033132	0.368623	0.441	0.111	4.16421e-74	Vitellogenic MBFCs (Stg. 9-10A) 1
Atox1	FBgn0052446	0.561117	0.812	0.389	1.05219e-73	Vitellogenic MBFCs (Stg. 9-10A) 1
CG1637	FBgn0030245	0.534593	0.877	0.477	8.15461e-73	Vitellogenic MBFCs (Stg. 9-10A) 1
Ostgamma	FBgn0032015	0.558298	0.877	0.525	1.28354e-71	Vitellogenic MBFCs (Stg. 9-10A) 1
CG5326	FBgn0038983	0.581486	0.805	0.372	9.4607e-71	Vitellogenic MBFCs (Stg. 9-10A) 1
CG2852	FBgn0034753	0.383765	1	0.999	2.4869e-70	Vitellogenic MBFCs (Stg. 9-10A) 1
CG8320	FBgn0034059	0.537904	0.777	0.355	4.4613e-69	Vitellogenic MBFCs (Stg. 9-10A) 1
jar	FBgn0011225	0.329043	0.391	0.097	2.82002e-66	Vitellogenic MBFCs (Stg. 9-10A) 1
pgant6	FBgn0035375	0.38701	0.459	0.135	4.22053e-64	Vitellogenic MBFCs (Stg. 9-10A) 1
Tsp42El	FBgn0033134	0.457938	0.569	0.194	4.77451e-64	Vitellogenic MBFCs (Stg. 9-10A) 1
RNASEK	FBgn0262116	0.364355	1	0.99	1.96255e-63	Vitellogenic MBFCs (Stg. 9-10A) 1
CG2918	FBgn0023529	0.53353	0.779	0.377	3.21672e-63	Vitellogenic MBFCs (Stg. 9-10A) 1
CG12384	FBgn0033624	0.45272	0.987	0.897	3.27933e-63	Vitellogenic MBFCs (Stg. 9-10A) 1
Inos	FBgn0025885	0.434712	0.647	0.246	8.4168e-63	Vitellogenic MBFCs (Stg. 9-10A) 1
loj	FBgn0061492	0.511358	0.772	0.385	2.39891e-62	Vitellogenic MBFCs (Stg. 9-10A) 1
boca	FBgn0004132	0.527186	0.872	0.549	2.57017e-61	Vitellogenic MBFCs (Stg. 9-10A) 1
tyn	FBgn0284435	0.325442	0.271	0.053	7.37319e-61	Vitellogenic MBFCs (Stg. 9-10A) 1
Rab1	FBgn0016700	0.498755	0.947	0.721	1.1452e-59	Vitellogenic MBFCs (Stg. 9-10A) 1
Hexo2	FBgn0041629	0.302796	0.406	0.109	2.68689e-59	Vitellogenic MBFCs (Stg. 9-10A) 1
SrpRbeta	FBgn0011509	0.481985	0.762	0.389	2.39814e-55	Vitellogenic MBFCs (Stg. 9-10A) 1
CG2767	FBgn0037537	0.432276	0.644	0.272	3.40038e-55	Vitellogenic MBFCs (Stg. 9-10A) 1
Arf102F	FBgn0013749	0.513053	0.915	0.677	8.85534e-55	Vitellogenic MBFCs (Stg. 9-10A) 1
Surf4	FBgn0019925	0.498938	0.817	0.485	1.11392e-54	Vitellogenic MBFCs (Stg. 9-10A) 1
CG31145	FBgn0051145	0.435388	0.566	0.223	4.40425e-54	Vitellogenic MBFCs (Stg. 9-10A) 1
CG5367	FBgn0032228	0.41116	0.627	0.258	1.42388e-53	Vitellogenic MBFCs (Stg. 9-10A) 1
Ufm1	FBgn0085220	0.501796	0.845	0.527	8.25905e-53	Vitellogenic MBFCs (Stg. 9-10A) 1
Dp1	FBgn0027835	0.466535	0.922	0.665	6.30383e-52	Vitellogenic MBFCs (Stg. 9-10A) 1
CG2003	FBgn0039886	0.344827	0.391	0.116	2.85037e-51	Vitellogenic MBFCs (Stg. 9-10A) 1
CG33977	FBgn0053977	0.438588	0.639	0.284	1.31307e-50	Vitellogenic MBFCs (Stg. 9-10A) 1
CG34348	FBgn0085377	0.341523	0.456	0.152	3.45851e-50	Vitellogenic MBFCs (Stg. 9-10A) 1
CG31650	FBgn0031673	0.306923	0.401	0.123	2.25122e-49	Vitellogenic MBFCs (Stg. 9-10A) 1
gammaCOP	FBgn0028968	0.375985	0.556	0.215	1.45435e-48	Vitellogenic MBFCs (Stg. 9-10A) 1
CG9427	FBgn0037721	0.305134	0.381	0.112	3.42098e-48	Vitellogenic MBFCs (Stg. 9-10A) 1
Hmu	FBgn0015737	0.445697	0.722	0.358	2.29933e-47	Vitellogenic MBFCs (Stg. 9-10A) 1
CG5862	FBgn0038868	0.403623	0.599	0.26	5.40083e-47	Vitellogenic MBFCs (Stg. 9-10A) 1
Gale	FBgn0035147	0.395056	0.674	0.323	6.32671e-47	Vitellogenic MBFCs (Stg. 9-10A) 1
Pka-C3	FBgn0000489	0.306442	0.481	0.171	6.46529e-46	Vitellogenic MBFCs (Stg. 9-10A) 1
Ufc1	FBgn0034061	0.478449	0.802	0.512	7.62827e-46	Vitellogenic MBFCs (Stg. 9-10A) 1
CG1418	FBgn0033468	0.400534	0.556	0.236	1.11713e-45	Vitellogenic MBFCs (Stg. 9-10A) 1
Tina-1	FBgn0035083	0.42859	0.777	0.43	4.05756e-45	Vitellogenic MBFCs (Stg. 9-10A) 1
GstD2	FBgn0010038	0.623164	0.363	0.114	5.16662e-45	Vitellogenic MBFCs (Stg. 9-10A) 1
fwe	FBgn0261722	0.332719	0.534	0.216	2.16643e-43	Vitellogenic MBFCs (Stg. 9-10A) 1
Uba5	FBgn0030305	0.390641	0.564	0.242	6.4041e-43	Vitellogenic MBFCs (Stg. 9-10A) 1
CG5021	FBgn0035944	0.42526	0.689	0.353	9.41221e-43	Vitellogenic MBFCs (Stg. 9-10A) 1
CG9669	FBgn0036667	0.431397	0.752	0.416	7.45219e-41	Vitellogenic MBFCs (Stg. 9-10A) 1
CG33774	FBgn0053774	0.358107	0.551	0.234	1.05585e-40	Vitellogenic MBFCs (Stg. 9-10A) 1
Ost48	FBgn0014868	0.403541	0.877	0.608	2.92284e-40	Vitellogenic MBFCs (Stg. 9-10A) 1
ACC	FBgn0033246	0.281736	0.421	0.147	8.66465e-40	Vitellogenic MBFCs (Stg. 9-10A) 1
sn	FBgn0003447	0.267554	0.409	0.141	1.5042e-39	Vitellogenic MBFCs (Stg. 9-10A) 1
Sec23	FBgn0262125	0.394716	0.702	0.369	1.59924e-39	Vitellogenic MBFCs (Stg. 9-10A) 1
CG3652	FBgn0031600	0.360071	0.639	0.302	2.06816e-39	Vitellogenic MBFCs (Stg. 9-10A) 1
Arf79F	FBgn0010348	0.412616	0.925	0.74	3.01724e-39	Vitellogenic MBFCs (Stg. 9-10A) 1
NUCB1	FBgn0052190	0.424522	0.867	0.624	3.88834e-39	Vitellogenic MBFCs (Stg. 9-10A) 1
Sec24CD	FBgn0262126	0.383557	0.564	0.252	7.31589e-39	Vitellogenic MBFCs (Stg. 9-10A) 1
CG10527	FBgn0034583	0.330495	0.792	0.434	1.33269e-36	Vitellogenic MBFCs (Stg. 9-10A) 1
p24-1	FBgn0030341	0.346227	0.667	0.336	3.28539e-36	Vitellogenic MBFCs (Stg. 9-10A) 1
CG8498	FBgn0031992	0.370731	0.732	0.409	4.01296e-36	Vitellogenic MBFCs (Stg. 9-10A) 1
Gfat2	FBgn0039580	0.274985	0.444	0.172	1.2528e-35	Vitellogenic MBFCs (Stg. 9-10A) 1
betaCOP	FBgn0008635	0.373193	0.627	0.312	1.43451e-35	Vitellogenic MBFCs (Stg. 9-10A) 1
Grasp65	FBgn0036919	0.300216	0.491	0.201	1.95484e-35	Vitellogenic MBFCs (Stg. 9-10A) 1
Oscillin	FBgn0031717	0.315145	0.471	0.193	2.12464e-35	Vitellogenic MBFCs (Stg. 9-10A) 1
CREG	FBgn0025456	0.251838	0.531	0.225	2.48491e-35	Vitellogenic MBFCs (Stg. 9-10A) 1
epsilonCOP	FBgn0027496	0.406479	0.737	0.434	4.43139e-35	Vitellogenic MBFCs (Stg. 9-10A) 1
deltaCOP	FBgn0028969	0.382462	0.709	0.403	1.39902e-34	Vitellogenic MBFCs (Stg. 9-10A) 1
CG9186	FBgn0035206	0.383525	0.602	0.298	2.38978e-34	Vitellogenic MBFCs (Stg. 9-10A) 1
CG13887	FBgn0035165	0.363531	0.747	0.431	3.88029e-34	Vitellogenic MBFCs (Stg. 9-10A) 1
Gdi	FBgn0004868	0.380036	0.85	0.562	6.23728e-33	Vitellogenic MBFCs (Stg. 9-10A) 1
CG11999	FBgn0037312	0.366221	0.619	0.319	7.18891e-33	Vitellogenic MBFCs (Stg. 9-10A) 1
spri	FBgn0085443	0.32249	0.629	0.31	9.79024e-33	Vitellogenic MBFCs (Stg. 9-10A) 1
Rcd2	FBgn0037012	0.282623	0.386	0.147	4.18162e-32	Vitellogenic MBFCs (Stg. 9-10A) 1
TM9SF3	FBgn0035622	0.297684	0.449	0.188	1.8275e-31	Vitellogenic MBFCs (Stg. 9-10A) 1
ttk	FBgn0003870	0.309194	0.644	0.338	1.94289e-31	Vitellogenic MBFCs (Stg. 9-10A) 1
Rab6	FBgn0015797	0.321704	0.536	0.252	2.46373e-31	Vitellogenic MBFCs (Stg. 9-10A) 1
Tudor-SN	FBgn0035121	0.354305	0.825	0.535	2.58938e-31	Vitellogenic MBFCs (Stg. 9-10A) 1
CG11857	FBgn0039303	0.29187	0.491	0.218	3.91738e-31	Vitellogenic MBFCs (Stg. 9-10A) 1
veil	FBgn0034225	0.299375	0.546	0.258	1.90021e-30	Vitellogenic MBFCs (Stg. 9-10A) 1
Srp14	FBgn0038808	0.370816	0.727	0.422	5.15407e-30	Vitellogenic MBFCs (Stg. 9-10A) 1
CG32576	FBgn0052576	0.31437	0.579	0.29	2.84351e-29	Vitellogenic MBFCs (Stg. 9-10A) 1
Gadd45	FBgn0033153	0.38105	0.647	0.364	2.85139e-29	Vitellogenic MBFCs (Stg. 9-10A) 1
GlcAT-P	FBgn0036144	0.287807	0.416	0.172	3.83268e-29	Vitellogenic MBFCs (Stg. 9-10A) 1
Bet1	FBgn0260857	0.292255	0.494	0.227	5.45416e-29	Vitellogenic MBFCs (Stg. 9-10A) 1
CG40191	FBgn0058191	0.322575	0.594	0.312	6.32312e-29	Vitellogenic MBFCs (Stg. 9-10A) 1
nemy	FBgn0261673	0.257158	0.353	0.132	6.41931e-29	Vitellogenic MBFCs (Stg. 9-10A) 1
CG9662	FBgn0031529	0.314883	0.571	0.288	8.70277e-29	Vitellogenic MBFCs (Stg. 9-10A) 1
Stt3B	FBgn0011336	0.374813	0.672	0.381	2.72069e-28	Vitellogenic MBFCs (Stg. 9-10A) 1
Sar1	FBgn0038947	0.341864	0.872	0.646	3.94101e-28	Vitellogenic MBFCs (Stg. 9-10A) 1
OstDelta	FBgn0034277	0.300897	0.672	0.373	4.48909e-28	Vitellogenic MBFCs (Stg. 9-10A) 1
GCS2beta	FBgn0032643	0.286362	0.519	0.246	8.48717e-28	Vitellogenic MBFCs (Stg. 9-10A) 1
Tmhs	FBgn0262624	0.287983	0.556	0.273	1.10739e-27	Vitellogenic MBFCs (Stg. 9-10A) 1
CG11306	FBgn0037108	0.31462	0.591	0.312	1.13065e-27	Vitellogenic MBFCs (Stg. 9-10A) 1
Clc	FBgn0024814	0.351406	0.845	0.612	2.45677e-27	Vitellogenic MBFCs (Stg. 9-10A) 1
CG9302	FBgn0032514	0.27941	0.516	0.243	3.53316e-27	Vitellogenic MBFCs (Stg. 9-10A) 1
CG10166	FBgn0032799	0.270347	0.501	0.235	2.16904e-26	Vitellogenic MBFCs (Stg. 9-10A) 1
CG33303	FBgn0053303	0.338982	0.724	0.463	1.57083e-24	Vitellogenic MBFCs (Stg. 9-10A) 1
alphaCOP	FBgn0025725	0.273297	0.464	0.221	2.01156e-24	Vitellogenic MBFCs (Stg. 9-10A) 1
CG13992	FBgn0031756	0.265087	0.421	0.192	4.30204e-23	Vitellogenic MBFCs (Stg. 9-10A) 1
jagn	FBgn0037374	0.25876	0.454	0.216	6.22044e-23	Vitellogenic MBFCs (Stg. 9-10A) 1
Pdk	FBgn0017558	0.255275	0.431	0.2	6.74303e-23	Vitellogenic MBFCs (Stg. 9-10A) 1
mub	FBgn0262737	0.26394	0.429	0.201	3.70454e-22	Vitellogenic MBFCs (Stg. 9-10A) 1
tj	FBgn0000964	0.306268	0.679	0.409	5.99129e-22	Vitellogenic MBFCs (Stg. 9-10A) 1
sro	FBgn0262112	0.266773	0.551	0.294	1.7163e-21	Vitellogenic MBFCs (Stg. 9-10A) 1
CG2846	FBgn0014930	0.27371	0.524	0.276	1.72743e-21	Vitellogenic MBFCs (Stg. 9-10A) 1
Eb1	FBgn0027066	0.29991	0.87	0.685	5.748e-21	Vitellogenic MBFCs (Stg. 9-10A) 1
GstO2	FBgn0035906	0.28019	0.586	0.337	2.86735e-20	Vitellogenic MBFCs (Stg. 9-10A) 1
Thor	FBgn0261560	0.345217	0.862	0.766	6.06303e-20	Vitellogenic MBFCs (Stg. 9-10A) 1
Arl1	FBgn0000115	0.259322	0.584	0.329	8.56313e-20	Vitellogenic MBFCs (Stg. 9-10A) 1
spt4	FBgn0028683	0.288788	0.609	0.354	8.57749e-20	Vitellogenic MBFCs (Stg. 9-10A) 1
ogre	FBgn0004646	0.307833	0.902	0.696	1.51233e-19	Vitellogenic MBFCs (Stg. 9-10A) 1
ksh	FBgn0040890	0.298081	0.704	0.45	1.68443e-19	Vitellogenic MBFCs (Stg. 9-10A) 1
Sec13	FBgn0024509	0.311115	0.764	0.564	2.60707e-19	Vitellogenic MBFCs (Stg. 9-10A) 1
CG7484	FBgn0036745	0.25413	0.634	0.379	3.47755e-19	Vitellogenic MBFCs (Stg. 9-10A) 1
Cnx99A	FBgn0015622	0.285585	0.734	0.495	7.71688e-19	Vitellogenic MBFCs (Stg. 9-10A) 1
alt	FBgn0038535	0.27261	0.744	0.485	8.33202e-19	Vitellogenic MBFCs (Stg. 9-10A) 1
aay	FBgn0023129	0.290426	0.667	0.434	3.72838e-18	Vitellogenic MBFCs (Stg. 9-10A) 1
Srp9	FBgn0035827	0.258915	0.805	0.577	4.48383e-16	Vitellogenic MBFCs (Stg. 9-10A) 1
CG31715	FBgn0051715	0.250475	0.634	0.407	5.46614e-16	Vitellogenic MBFCs (Stg. 9-10A) 1
TM9SF2	FBgn0032880	0.258873	0.617	0.385	6.04449e-15	Vitellogenic MBFCs (Stg. 9-10A) 1
CG10623	FBgn0032727	0.251066	0.762	0.534	1.17381e-14	Vitellogenic MBFCs (Stg. 9-10A) 1
Hsp70Bc	FBgn0013279	0.262251	0.539	0.337	7.23226e-13	Vitellogenic MBFCs (Stg. 9-10A) 1
CG44153	FBgn0265002	0.748385	0.521	0.038	6.41651e-136	Vitellogenic MBFCs (Stg. 9-10A) 2
CG18598	FBgn0038589	0.608837	0.453	0.033	4.0269e-115	Vitellogenic MBFCs (Stg. 9-10A) 2
Vm26Ac	FBgn0086266	2.3558	1	0.234	5.74379e-115	Vitellogenic MBFCs (Stg. 9-10A) 2
CG5065	FBgn0034145	0.789677	0.701	0.083	1.01623e-112	Vitellogenic MBFCs (Stg. 9-10A) 2
CG8303	FBgn0034143	1.12281	0.915	0.159	2.52752e-112	Vitellogenic MBFCs (Stg. 9-10A) 2
CG33946	FBgn0047000	1.06267	0.709	0.092	2.74509e-110	Vitellogenic MBFCs (Stg. 9-10A) 2
drd	FBgn0260006	0.72506	0.632	0.068	7.82968e-110	Vitellogenic MBFCs (Stg. 9-10A) 2
tyn	FBgn0284435	0.744326	0.573	0.057	1.46267e-108	Vitellogenic MBFCs (Stg. 9-10A) 2
ndl	FBgn0002926	1.57219	0.983	0.236	1.14122e-105	Vitellogenic MBFCs (Stg. 9-10A) 2
Hexo2	FBgn0041629	0.901399	0.778	0.115	9.68271e-105	Vitellogenic MBFCs (Stg. 9-10A) 2
yellow-k	FBgn0036504	0.766241	0.59	0.064	9.86927e-102	Vitellogenic MBFCs (Stg. 9-10A) 2
CG3823	FBgn0029863	0.393067	0.316	0.018	1.50294e-95	Vitellogenic MBFCs (Stg. 9-10A) 2
Vml	FBgn0085362	2.64469	1	0.356	3.78281e-92	Vitellogenic MBFCs (Stg. 9-10A) 2
PH4alphaEFB	FBgn0039776	1.69009	1	0.336	4.84564e-92	Vitellogenic MBFCs (Stg. 9-10A) 2
Ir7c	FBgn0029966	0.584077	0.444	0.039	1.39733e-91	Vitellogenic MBFCs (Stg. 9-10A) 2
psd	FBgn0086265	1.87424	1	0.369	3.08071e-86	Vitellogenic MBFCs (Stg. 9-10A) 2
St4	FBgn0033887	1.06171	0.915	0.212	4.99551e-84	Vitellogenic MBFCs (Stg. 9-10A) 2
dec-1	FBgn0000427	2.55275	1	0.423	3.28212e-80	Vitellogenic MBFCs (Stg. 9-10A) 2
RhoGEF64C	FBgn0035574	1.11915	0.897	0.219	6.005e-79	Vitellogenic MBFCs (Stg. 9-10A) 2
Tsp42Ej	FBgn0033132	0.754556	0.684	0.12	7.11223e-72	Vitellogenic MBFCs (Stg. 9-10A) 2
Skp2	FBgn0037236	1.10035	0.889	0.245	7.1208e-69	Vitellogenic MBFCs (Stg. 9-10A) 2
CG7675	FBgn0038610	1.28902	0.991	0.401	1.70449e-68	Vitellogenic MBFCs (Stg. 9-10A) 2
Pka-C3	FBgn0000489	0.863339	0.786	0.178	1.08633e-66	Vitellogenic MBFCs (Stg. 9-10A) 2
Vm26Aa	FBgn0003979	2.01626	1	0.997	5.57645e-66	Vitellogenic MBFCs (Stg. 9-10A) 2
Vm34Ca	FBgn0003983	2.06018	1	0.992	1.4839e-63	Vitellogenic MBFCs (Stg. 9-10A) 2
Vm26Ab	FBgn0003980	1.78477	1	0.775	2.76728e-62	Vitellogenic MBFCs (Stg. 9-10A) 2
mfas	FBgn0260745	1.04096	0.957	0.324	1.05862e-60	Vitellogenic MBFCs (Stg. 9-10A) 2
CG13877	FBgn0035112	0.302747	0.291	0.024	2.26464e-60	Vitellogenic MBFCs (Stg. 9-10A) 2
nrv3	FBgn0032946	0.69353	0.726	0.148	2.52772e-60	Vitellogenic MBFCs (Stg. 9-10A) 2
CG33099	FBgn0053099	0.431286	0.385	0.046	4.29473e-57	Vitellogenic MBFCs (Stg. 9-10A) 2
CG11686	FBgn0040551	0.574894	0.59	0.107	1.58411e-55	Vitellogenic MBFCs (Stg. 9-10A) 2
NLaz	FBgn0053126	0.912895	0.744	0.18	3.46063e-55	Vitellogenic MBFCs (Stg. 9-10A) 2
veil	FBgn0034225	0.832232	0.863	0.264	6.19148e-54	Vitellogenic MBFCs (Stg. 9-10A) 2
Vm32E	FBgn0014076	2.68564	0.966	0.694	2.46277e-51	Vitellogenic MBFCs (Stg. 9-10A) 2
CG13998	FBgn0040949	0.541263	0.59	0.115	5.33976e-51	Vitellogenic MBFCs (Stg. 9-10A) 2
CG31121	FBgn0051121	0.520642	0.538	0.098	1.17924e-50	Vitellogenic MBFCs (Stg. 9-10A) 2
Yp1	FBgn0004045	1.46907	1	0.755	1.18812e-49	Vitellogenic MBFCs (Stg. 9-10A) 2
CG31523	FBgn0051523	0.641279	0.718	0.177	6.7129e-49	Vitellogenic MBFCs (Stg. 9-10A) 2
Yp3	FBgn0004047	1.46361	1	0.955	8.60091e-48	Vitellogenic MBFCs (Stg. 9-10A) 2
CG31869	FBgn0051869	0.983229	0.949	0.381	1.48983e-46	Vitellogenic MBFCs (Stg. 9-10A) 2
Ace	FBgn0000024	0.412755	0.308	0.037	6.49307e-45	Vitellogenic MBFCs (Stg. 9-10A) 2
kune	FBgn0033032	0.72033	0.735	0.207	3.52873e-44	Vitellogenic MBFCs (Stg. 9-10A) 2
CG8860	FBgn0033691	0.842496	0.991	0.72	8.46406e-42	Vitellogenic MBFCs (Stg. 9-10A) 2
Cad88C	FBgn0038247	0.253944	0.282	0.033	1.89412e-41	Vitellogenic MBFCs (Stg. 9-10A) 2
CG32276	FBgn0047135	0.835893	1	0.837	3.52021e-41	Vitellogenic MBFCs (Stg. 9-10A) 2
Calr	FBgn0005585	0.789237	1	0.896	2.36738e-40	Vitellogenic MBFCs (Stg. 9-10A) 2
CG5885	FBgn0025700	0.926409	0.983	0.681	3.32112e-40	Vitellogenic MBFCs (Stg. 9-10A) 2
l(1)G0320	FBgn0028327	0.849038	1	0.679	8.82243e-40	Vitellogenic MBFCs (Stg. 9-10A) 2
Sec61beta	FBgn0010638	0.859516	1	0.85	3.08508e-39	Vitellogenic MBFCs (Stg. 9-10A) 2
CG2003	FBgn0039886	0.487265	0.556	0.125	5.05543e-39	Vitellogenic MBFCs (Stg. 9-10A) 2
Spase12	FBgn0040623	0.88365	0.957	0.553	2.37705e-38	Vitellogenic MBFCs (Stg. 9-10A) 2
Csat	FBgn0024994	0.560711	0.667	0.184	2.11394e-37	Vitellogenic MBFCs (Stg. 9-10A) 2
CG33169	FBgn0053169	0.727606	0.838	0.318	3.32167e-37	Vitellogenic MBFCs (Stg. 9-10A) 2
Rtnl1	FBgn0053113	0.884086	0.991	0.771	4.37557e-37	Vitellogenic MBFCs (Stg. 9-10A) 2
CG12398	FBgn0030596	0.702971	0.863	0.299	4.90287e-37	Vitellogenic MBFCs (Stg. 9-10A) 2
babos	FBgn0034724	0.892594	0.94	0.569	5.40032e-37	Vitellogenic MBFCs (Stg. 9-10A) 2
CG31324	FBgn0051324	0.840636	0.863	0.363	1.05688e-36	Vitellogenic MBFCs (Stg. 9-10A) 2
PGRP-LB	FBgn0037906	0.343091	0.479	0.094	4.14455e-36	Vitellogenic MBFCs (Stg. 9-10A) 2
Yp2	FBgn0005391	1.07182	1	0.92	1.00516e-35	Vitellogenic MBFCs (Stg. 9-10A) 2
Spase22-23	FBgn0039172	0.81049	0.983	0.639	7.70337e-35	Vitellogenic MBFCs (Stg. 9-10A) 2
crim	FBgn0036198	0.473946	0.564	0.139	8.36701e-35	Vitellogenic MBFCs (Stg. 9-10A) 2
Hsc70-3	FBgn0001218	0.759161	1	0.805	2.5504e-34	Vitellogenic MBFCs (Stg. 9-10A) 2
CaBP1	FBgn0025678	0.781847	0.949	0.54	1.1009e-33	Vitellogenic MBFCs (Stg. 9-10A) 2
pgant6	FBgn0035375	0.527018	0.564	0.146	5.59333e-33	Vitellogenic MBFCs (Stg. 9-10A) 2
spri	FBgn0085443	0.713792	0.786	0.32	3.61153e-32	Vitellogenic MBFCs (Stg. 9-10A) 2
Synd	FBgn0053094	0.59265	0.65	0.196	1.67867e-31	Vitellogenic MBFCs (Stg. 9-10A) 2
CG31145	FBgn0051145	0.594045	0.709	0.235	2.69773e-31	Vitellogenic MBFCs (Stg. 9-10A) 2
ttk	FBgn0003870	0.705457	0.838	0.347	4.22504e-31	Vitellogenic MBFCs (Stg. 9-10A) 2
Spp	FBgn0031260	0.720679	0.94	0.543	5.37906e-31	Vitellogenic MBFCs (Stg. 9-10A) 2
ergic53	FBgn0035909	0.718678	0.932	0.533	7.126e-31	Vitellogenic MBFCs (Stg. 9-10A) 2
Spase25	FBgn0030306	0.768524	0.949	0.659	8.47869e-31	Vitellogenic MBFCs (Stg. 9-10A) 2
bai	FBgn0045866	0.661341	0.991	0.791	1.56038e-30	Vitellogenic MBFCs (Stg. 9-10A) 2
CG11069	FBgn0039244	0.370932	0.342	0.061	2.487e-30	Vitellogenic MBFCs (Stg. 9-10A) 2
zetaCOP	FBgn0040512	0.726673	0.932	0.607	5.00655e-30	Vitellogenic MBFCs (Stg. 9-10A) 2
CG5390	FBgn0032213	0.340488	0.436	0.093	2.26935e-29	Vitellogenic MBFCs (Stg. 9-10A) 2
CG17271	FBgn0038829	0.740801	0.897	0.497	3.96025e-29	Vitellogenic MBFCs (Stg. 9-10A) 2
CHOp24	FBgn0029709	0.675771	0.966	0.667	6.84684e-29	Vitellogenic MBFCs (Stg. 9-10A) 2
Hr4	FBgn0264562	0.455258	0.667	0.203	8.30228e-28	Vitellogenic MBFCs (Stg. 9-10A) 2
Inos	FBgn0025885	0.554184	0.726	0.261	1.46461e-27	Vitellogenic MBFCs (Stg. 9-10A) 2
Sec61gamma	FBgn0031049	0.632947	0.991	0.794	2.22081e-27	Vitellogenic MBFCs (Stg. 9-10A) 2
Nach	FBgn0024319	0.327346	0.342	0.065	3.39985e-27	Vitellogenic MBFCs (Stg. 9-10A) 2
eca	FBgn0069242	0.638777	0.974	0.738	3.81765e-27	Vitellogenic MBFCs (Stg. 9-10A) 2
CG5535	FBgn0036764	0.431849	0.462	0.113	6.89876e-27	Vitellogenic MBFCs (Stg. 9-10A) 2
Sec61alpha	FBgn0086357	0.638001	0.974	0.731	9.62761e-27	Vitellogenic MBFCs (Stg. 9-10A) 2
CG32365	FBgn0052365	0.61308	0.795	0.344	1.28697e-26	Vitellogenic MBFCs (Stg. 9-10A) 2
CG2767	FBgn0037537	0.590728	0.735	0.286	1.35736e-26	Vitellogenic MBFCs (Stg. 9-10A) 2
Sptr	FBgn0014032	0.274901	0.299	0.051	1.98832e-26	Vitellogenic MBFCs (Stg. 9-10A) 2
wdp	FBgn0034718	0.50074	0.607	0.197	3.50583e-26	Vitellogenic MBFCs (Stg. 9-10A) 2
KdelR	FBgn0267330	0.64461	0.949	0.713	7.14118e-26	Vitellogenic MBFCs (Stg. 9-10A) 2
Tmhs	FBgn0262624	0.510174	0.735	0.281	1.2106e-25	Vitellogenic MBFCs (Stg. 9-10A) 2
CG5367	FBgn0032228	0.575117	0.718	0.271	2.56797e-25	Vitellogenic MBFCs (Stg. 9-10A) 2
RNASEK	FBgn0262116	0.436168	1	0.991	3.89048e-25	Vitellogenic MBFCs (Stg. 9-10A) 2
GstE11	FBgn0034354	0.256782	0.308	0.056	5.44562e-25	Vitellogenic MBFCs (Stg. 9-10A) 2
Pdi	FBgn0014002	0.579566	1	0.854	7.128e-25	Vitellogenic MBFCs (Stg. 9-10A) 2
Chd64	FBgn0035499	0.555595	0.974	0.778	1.05608e-24	Vitellogenic MBFCs (Stg. 9-10A) 2
CG1418	FBgn0033468	0.509278	0.675	0.247	1.38652e-24	Vitellogenic MBFCs (Stg. 9-10A) 2
CG10527	FBgn0034583	0.591548	0.897	0.446	1.74353e-24	Vitellogenic MBFCs (Stg. 9-10A) 2
Argk	FBgn0000116	0.479907	0.872	0.376	3.98319e-24	Vitellogenic MBFCs (Stg. 9-10A) 2
CrebA	FBgn0004396	0.551297	0.795	0.323	8.84489e-24	Vitellogenic MBFCs (Stg. 9-10A) 2
CG7011	FBgn0036489	0.506516	0.658	0.232	9.04616e-24	Vitellogenic MBFCs (Stg. 9-10A) 2
TRAM	FBgn0040340	0.590816	0.923	0.541	1.13902e-23	Vitellogenic MBFCs (Stg. 9-10A) 2
Dad1	FBgn0263852	0.569579	0.974	0.663	1.42255e-23	Vitellogenic MBFCs (Stg. 9-10A) 2
ERp60	FBgn0033663	0.623247	0.957	0.74	4.24928e-23	Vitellogenic MBFCs (Stg. 9-10A) 2
Manf	FBgn0027095	0.602074	0.957	0.657	1.61701e-22	Vitellogenic MBFCs (Stg. 9-10A) 2
CG31195	FBgn0051195	0.268326	0.325	0.067	1.91206e-22	Vitellogenic MBFCs (Stg. 9-10A) 2
CG8320	FBgn0034059	0.621061	0.761	0.372	7.88696e-22	Vitellogenic MBFCs (Stg. 9-10A) 2
Sep1	FBgn0011710	0.626906	0.692	0.308	2.23955e-21	Vitellogenic MBFCs (Stg. 9-10A) 2
CG33129	FBgn0053129	0.58799	0.957	0.627	4.75314e-21	Vitellogenic MBFCs (Stg. 9-10A) 2
SsRbeta	FBgn0011016	0.565518	0.88	0.454	6.31846e-21	Vitellogenic MBFCs (Stg. 9-10A) 2
CG9328	FBgn0032886	0.461321	0.658	0.256	1.31324e-20	Vitellogenic MBFCs (Stg. 9-10A) 2
lap	FBgn0086372	0.340999	0.47	0.135	1.62142e-20	Vitellogenic MBFCs (Stg. 9-10A) 2
CG33977	FBgn0053977	0.473049	0.709	0.297	7.73143e-20	Vitellogenic MBFCs (Stg. 9-10A) 2
CG5862	FBgn0038868	0.470111	0.667	0.273	2.90429e-19	Vitellogenic MBFCs (Stg. 9-10A) 2
Tapdelta	FBgn0021795	0.505254	0.991	0.868	5.23655e-19	Vitellogenic MBFCs (Stg. 9-10A) 2
CG4670	FBgn0033814	0.453068	0.726	0.282	5.24091e-19	Vitellogenic MBFCs (Stg. 9-10A) 2
Fkbp14	FBgn0010470	0.522407	0.726	0.326	2.13467e-18	Vitellogenic MBFCs (Stg. 9-10A) 2
chic	FBgn0000308	0.41664	1	0.929	3.05107e-18	Vitellogenic MBFCs (Stg. 9-10A) 2
CG2852	FBgn0034753	0.692682	1	0.999	3.90784e-18	Vitellogenic MBFCs (Stg. 9-10A) 2
Cyp9b2	FBgn0015039	0.558346	0.59	0.224	1.52879e-17	Vitellogenic MBFCs (Stg. 9-10A) 2
cpo	FBgn0263995	0.485479	0.641	0.257	2.55396e-17	Vitellogenic MBFCs (Stg. 9-10A) 2
cold	FBgn0031268	0.299343	0.427	0.124	3.53239e-17	Vitellogenic MBFCs (Stg. 9-10A) 2
CG2765	FBgn0035087	0.309381	0.513	0.168	4.13929e-17	Vitellogenic MBFCs (Stg. 9-10A) 2
CG12206	FBgn0029662	0.268711	0.308	0.074	1.01218e-16	Vitellogenic MBFCs (Stg. 9-10A) 2
wun	FBgn0016078	0.335454	0.47	0.152	1.31634e-16	Vitellogenic MBFCs (Stg. 9-10A) 2
Pdk	FBgn0017558	0.423398	0.556	0.207	1.42787e-16	Vitellogenic MBFCs (Stg. 9-10A) 2
CG33774	FBgn0053774	0.387134	0.615	0.246	4.4584e-16	Vitellogenic MBFCs (Stg. 9-10A) 2
Rab1	FBgn0016700	0.441741	0.957	0.73	9.4163e-16	Vitellogenic MBFCs (Stg. 9-10A) 2
twr	FBgn0262801	0.455747	0.957	0.668	2.83437e-15	Vitellogenic MBFCs (Stg. 9-10A) 2
Ufc1	FBgn0034061	0.516601	0.872	0.522	3.17427e-15	Vitellogenic MBFCs (Stg. 9-10A) 2
Tsp42El	FBgn0033134	0.357534	0.564	0.21	3.37235e-15	Vitellogenic MBFCs (Stg. 9-10A) 2
CG6746	FBgn0032394	0.484429	0.675	0.316	6.44148e-15	Vitellogenic MBFCs (Stg. 9-10A) 2
CG32137	FBgn0052137	0.260278	0.333	0.089	8.92937e-15	Vitellogenic MBFCs (Stg. 9-10A) 2
CG12384	FBgn0033624	0.391385	0.991	0.9	1.20653e-14	Vitellogenic MBFCs (Stg. 9-10A) 2
CG8498	FBgn0031992	0.472111	0.786	0.421	1.91077e-14	Vitellogenic MBFCs (Stg. 9-10A) 2
CG40191	FBgn0058191	0.423726	0.709	0.322	1.95924e-14	Vitellogenic MBFCs (Stg. 9-10A) 2
boca	FBgn0004132	0.522033	0.863	0.562	2.12957e-14	Vitellogenic MBFCs (Stg. 9-10A) 2
loj	FBgn0061492	0.491263	0.752	0.401	3.25699e-14	Vitellogenic MBFCs (Stg. 9-10A) 2
Arf102F	FBgn0013749	0.468855	0.957	0.686	3.40349e-14	Vitellogenic MBFCs (Stg. 9-10A) 2
Spn	FBgn0010905	0.416786	0.632	0.269	4.7294e-14	Vitellogenic MBFCs (Stg. 9-10A) 2
CG5112	FBgn0039341	0.482678	0.769	0.42	7.703e-14	Vitellogenic MBFCs (Stg. 9-10A) 2
Gfat2	FBgn0039580	0.400324	0.487	0.182	9.19209e-14	Vitellogenic MBFCs (Stg. 9-10A) 2
Ufm1	FBgn0085220	0.504725	0.855	0.54	9.80816e-14	Vitellogenic MBFCs (Stg. 9-10A) 2
Surf4	FBgn0019925	0.45648	0.829	0.499	1.10193e-13	Vitellogenic MBFCs (Stg. 9-10A) 2
sqh	FBgn0003514	0.442947	0.923	0.59	1.1125e-13	Vitellogenic MBFCs (Stg. 9-10A) 2
Atox1	FBgn0052446	0.489116	0.744	0.408	1.20463e-13	Vitellogenic MBFCs (Stg. 9-10A) 2
Nrx-IV	FBgn0013997	0.302409	0.385	0.12	1.25212e-13	Vitellogenic MBFCs (Stg. 9-10A) 2
CG8331	FBgn0033906	0.414126	0.974	0.832	1.92232e-13	Vitellogenic MBFCs (Stg. 9-10A) 2
Arf79F	FBgn0010348	0.43578	0.932	0.748	4.65776e-13	Vitellogenic MBFCs (Stg. 9-10A) 2
CG13887	FBgn0035165	0.454458	0.786	0.443	4.77524e-13	Vitellogenic MBFCs (Stg. 9-10A) 2
deltaCOP	FBgn0028969	0.36766	0.812	0.413	5.07556e-13	Vitellogenic MBFCs (Stg. 9-10A) 2
wbl	FBgn0004003	0.363316	0.701	0.307	5.30668e-13	Vitellogenic MBFCs (Stg. 9-10A) 2
betaCOP	FBgn0008635	0.405394	0.675	0.324	5.52974e-13	Vitellogenic MBFCs (Stg. 9-10A) 2
CG31650	FBgn0031673	0.268951	0.41	0.134	1.87094e-12	Vitellogenic MBFCs (Stg. 9-10A) 2
tapas	FBgn0027529	0.355939	0.581	0.244	2.22951e-12	Vitellogenic MBFCs (Stg. 9-10A) 2
Cnx99A	FBgn0015622	0.433055	0.846	0.503	2.75687e-12	Vitellogenic MBFCs (Stg. 9-10A) 2
CG1486	FBgn0031174	0.300198	0.368	0.117	3.37877e-12	Vitellogenic MBFCs (Stg. 9-10A) 2
Sec16	FBgn0052654	0.280018	0.393	0.13	4.37697e-12	Vitellogenic MBFCs (Stg. 9-10A) 2
bbg	FBgn0087007	0.352572	0.564	0.239	4.52874e-12	Vitellogenic MBFCs (Stg. 9-10A) 2
epsilonCOP	FBgn0027496	0.420208	0.778	0.446	5.55123e-12	Vitellogenic MBFCs (Stg. 9-10A) 2
Hmu	FBgn0015737	0.395729	0.735	0.373	6.38183e-12	Vitellogenic MBFCs (Stg. 9-10A) 2
CG11999	FBgn0037312	0.370912	0.684	0.33	7.24162e-12	Vitellogenic MBFCs (Stg. 9-10A) 2
GlcAT-P	FBgn0036144	0.336121	0.47	0.181	9.26828e-12	Vitellogenic MBFCs (Stg. 9-10A) 2
P5CDh1	FBgn0037138	0.281893	0.504	0.195	1.03175e-11	Vitellogenic MBFCs (Stg. 9-10A) 2
CG13218	FBgn0033587	0.257493	0.291	0.083	2.32591e-11	Vitellogenic MBFCs (Stg. 9-10A) 2
slv	FBgn0025469	0.257062	0.462	0.171	3.13116e-11	Vitellogenic MBFCs (Stg. 9-10A) 2
nrv1	FBgn0015776	0.375296	0.744	0.402	4.1725e-11	Vitellogenic MBFCs (Stg. 9-10A) 2
Ostgamma	FBgn0032015	0.418188	0.855	0.54	4.88937e-11	Vitellogenic MBFCs (Stg. 9-10A) 2
luna	FBgn0040765	0.331766	0.658	0.304	5.36049e-11	Vitellogenic MBFCs (Stg. 9-10A) 2
meigo	FBgn0250820	0.263015	0.393	0.136	7.00378e-11	Vitellogenic MBFCs (Stg. 9-10A) 2
bbc	FBgn0033844	0.295213	0.479	0.183	7.42222e-11	Vitellogenic MBFCs (Stg. 9-10A) 2
CG5021	FBgn0035944	0.391373	0.709	0.366	7.8458e-11	Vitellogenic MBFCs (Stg. 9-10A) 2
Clc	FBgn0024814	0.40959	0.846	0.621	1.89223e-10	Vitellogenic MBFCs (Stg. 9-10A) 2
CG10166	FBgn0032799	0.331932	0.556	0.245	2.39751e-10	Vitellogenic MBFCs (Stg. 9-10A) 2
Sar1	FBgn0038947	0.385535	0.872	0.655	3.02517e-10	Vitellogenic MBFCs (Stg. 9-10A) 2
Rab6	FBgn0015797	0.305926	0.581	0.263	3.45593e-10	Vitellogenic MBFCs (Stg. 9-10A) 2
fwe	FBgn0261722	0.366161	0.521	0.229	3.93441e-10	Vitellogenic MBFCs (Stg. 9-10A) 2
CG34383	FBgn0085412	0.307915	0.658	0.313	5.43239e-10	Vitellogenic MBFCs (Stg. 9-10A) 2
Sec24CD	FBgn0262126	0.320842	0.581	0.264	6.33562e-10	Vitellogenic MBFCs (Stg. 9-10A) 2
gammaCOP	FBgn0028968	0.304946	0.538	0.229	7.16716e-10	Vitellogenic MBFCs (Stg. 9-10A) 2
CG32069	FBgn0052069	0.268399	0.487	0.198	7.40859e-10	Vitellogenic MBFCs (Stg. 9-10A) 2
Sec22	FBgn0260855	0.278124	0.504	0.21	8.53023e-10	Vitellogenic MBFCs (Stg. 9-10A) 2
ben	FBgn0000173	0.388628	0.94	0.766	1.12508e-09	Vitellogenic MBFCs (Stg. 9-10A) 2
Gp93	FBgn0039562	0.366788	0.821	0.506	1.15492e-09	Vitellogenic MBFCs (Stg. 9-10A) 2
fng	FBgn0011591	0.256512	0.513	0.211	1.34259e-09	Vitellogenic MBFCs (Stg. 9-10A) 2
Zasp52	FBgn0265991	0.27179	0.462	0.182	1.43689e-09	Vitellogenic MBFCs (Stg. 9-10A) 2
dally	FBgn0263930	0.314058	0.667	0.342	2.13907e-09	Vitellogenic MBFCs (Stg. 9-10A) 2
SrpRbeta	FBgn0011509	0.309232	0.769	0.404	2.61182e-09	Vitellogenic MBFCs (Stg. 9-10A) 2
Sec23	FBgn0262125	0.34186	0.726	0.382	3.18485e-09	Vitellogenic MBFCs (Stg. 9-10A) 2
Der-1	FBgn0267972	0.254216	0.581	0.253	4.6886e-09	Vitellogenic MBFCs (Stg. 9-10A) 2
Gdi	FBgn0004868	0.376564	0.846	0.574	5.26921e-09	Vitellogenic MBFCs (Stg. 9-10A) 2
vri	FBgn0016076	0.277054	0.41	0.16	5.94044e-09	Vitellogenic MBFCs (Stg. 9-10A) 2
Tina-1	FBgn0035083	0.370754	0.761	0.444	8.61923e-09	Vitellogenic MBFCs (Stg. 9-10A) 2
CG11306	FBgn0037108	0.344994	0.658	0.322	1.2843e-08	Vitellogenic MBFCs (Stg. 9-10A) 2
CG31715	FBgn0051715	0.360567	0.735	0.415	1.43122e-08	Vitellogenic MBFCs (Stg. 9-10A) 2
CG3638	FBgn0261444	0.29298	0.556	0.255	2.15642e-08	Vitellogenic MBFCs (Stg. 9-10A) 2
pasi1	FBgn0038545	0.275819	0.453	0.187	2.32384e-08	Vitellogenic MBFCs (Stg. 9-10A) 2
CG5382	FBgn0038950	0.271154	0.504	0.226	2.77268e-08	Vitellogenic MBFCs (Stg. 9-10A) 2
CG9302	FBgn0032514	0.29539	0.538	0.254	7.24569e-08	Vitellogenic MBFCs (Stg. 9-10A) 2
Ccm3	FBgn0038331	0.289665	0.496	0.224	1.50579e-07	Vitellogenic MBFCs (Stg. 9-10A) 2
CG1637	FBgn0030245	0.284009	0.769	0.495	2.22381e-07	Vitellogenic MBFCs (Stg. 9-10A) 2
CG4293	FBgn0024983	0.253995	0.444	0.194	2.27869e-07	Vitellogenic MBFCs (Stg. 9-10A) 2
spt4	FBgn0028683	0.357444	0.658	0.363	2.67996e-07	Vitellogenic MBFCs (Stg. 9-10A) 2
CG33303	FBgn0053303	0.325086	0.786	0.472	2.77068e-07	Vitellogenic MBFCs (Stg. 9-10A) 2
Clic	FBgn0030529	0.34862	0.726	0.427	3.6594e-07	Vitellogenic MBFCs (Stg. 9-10A) 2
path	FBgn0036007	0.349099	0.923	0.876	5.08018e-07	Vitellogenic MBFCs (Stg. 9-10A) 2
bou	FBgn0261284	0.364803	0.761	0.52	7.7385e-07	Vitellogenic MBFCs (Stg. 9-10A) 2
Zip102B	FBgn0039902	0.335095	0.658	0.379	9.23631e-07	Vitellogenic MBFCs (Stg. 9-10A) 2
CG9186	FBgn0035206	0.317018	0.581	0.311	1.08474e-06	Vitellogenic MBFCs (Stg. 9-10A) 2
CG32576	FBgn0052576	0.264969	0.59	0.302	1.34854e-06	Vitellogenic MBFCs (Stg. 9-10A) 2
CG3652	FBgn0031600	0.350811	0.581	0.317	1.51382e-06	Vitellogenic MBFCs (Stg. 9-10A) 2
Bet1	FBgn0260857	0.293289	0.496	0.238	1.59972e-06	Vitellogenic MBFCs (Stg. 9-10A) 2
GCS2beta	FBgn0032643	0.277903	0.53	0.257	1.64041e-06	Vitellogenic MBFCs (Stg. 9-10A) 2
CG10674	FBgn0035592	0.293343	0.769	0.46	1.75647e-06	Vitellogenic MBFCs (Stg. 9-10A) 2
Actn	FBgn0000667	0.270836	0.402	0.177	2.6863e-06	Vitellogenic MBFCs (Stg. 9-10A) 2
Ptp4E	FBgn0004368	0.272047	0.368	0.154	2.75466e-06	Vitellogenic MBFCs (Stg. 9-10A) 2
CG11857	FBgn0039303	0.282305	0.479	0.229	2.85496e-06	Vitellogenic MBFCs (Stg. 9-10A) 2
NUCB1	FBgn0052190	0.3224	0.88	0.634	3.11014e-06	Vitellogenic MBFCs (Stg. 9-10A) 2
Tpr2	FBgn0032586	0.323119	0.59	0.315	3.75202e-06	Vitellogenic MBFCs (Stg. 9-10A) 2
p24-1	FBgn0030341	0.275088	0.65	0.35	4.22226e-06	Vitellogenic MBFCs (Stg. 9-10A) 2
CG7484	FBgn0036745	0.337719	0.65	0.389	5.49209e-06	Vitellogenic MBFCs (Stg. 9-10A) 2
Gale	FBgn0035147	0.293744	0.615	0.339	8.16015e-06	Vitellogenic MBFCs (Stg. 9-10A) 2
CG9669	FBgn0036667	0.357534	0.675	0.431	1.51282e-05	Vitellogenic MBFCs (Stg. 9-10A) 2
bif	FBgn0014133	0.264895	0.487	0.241	1.54492e-05	Vitellogenic MBFCs (Stg. 9-10A) 2
Gadd45	FBgn0033153	0.337942	0.624	0.376	3.45274e-05	Vitellogenic MBFCs (Stg. 9-10A) 2
Cirl	FBgn0033313	0.328353	0.573	0.326	3.5386e-05	Vitellogenic MBFCs (Stg. 9-10A) 2
mtd	FBgn0013576	0.252814	0.479	0.241	7.37225e-05	Vitellogenic MBFCs (Stg. 9-10A) 2
GstO2	FBgn0035906	0.258127	0.598	0.347	8.38594e-05	Vitellogenic MBFCs (Stg. 9-10A) 2
CG42748	FBgn0261802	0.256075	0.487	0.247	9.20145e-05	Vitellogenic MBFCs (Stg. 9-10A) 2
prtp	FBgn0030329	0.274564	0.684	0.439	0.000141631	Vitellogenic MBFCs (Stg. 9-10A) 2
qtc	FBgn0028572	0.28057	0.479	0.25	0.000183979	Vitellogenic MBFCs (Stg. 9-10A) 2
Sec13	FBgn0024509	0.316465	0.786	0.572	0.000238582	Vitellogenic MBFCs (Stg. 9-10A) 2
CG17272	FBgn0038830	0.269058	0.718	0.451	0.00026512	Vitellogenic MBFCs (Stg. 9-10A) 2
CG2846	FBgn0014930	0.263725	0.521	0.286	0.000289764	Vitellogenic MBFCs (Stg. 9-10A) 2
jvl	FBgn0263929	0.276599	0.547	0.3	0.00029755	Vitellogenic MBFCs (Stg. 9-10A) 2
ogre	FBgn0004646	0.252771	0.906	0.704	0.000307884	Vitellogenic MBFCs (Stg. 9-10A) 2
CG2918	FBgn0023529	0.302286	0.658	0.395	0.000346527	Vitellogenic MBFCs (Stg. 9-10A) 2
Chc	FBgn0000319	0.269626	0.709	0.452	0.000355969	Vitellogenic MBFCs (Stg. 9-10A) 2
Srp14	FBgn0038808	0.279011	0.726	0.435	0.000390702	Vitellogenic MBFCs (Stg. 9-10A) 2
CG9662	FBgn0031529	0.260305	0.547	0.3	0.000533344	Vitellogenic MBFCs (Stg. 9-10A) 2
GCS2alpha	FBgn0027588	0.28939	0.675	0.425	0.00101975	Vitellogenic MBFCs (Stg. 9-10A) 2
CG5554	FBgn0034914	0.262399	0.658	0.438	0.00199728	Vitellogenic MBFCs (Stg. 9-10A) 2
CG10623	FBgn0032727	0.260911	0.795	0.542	0.00265128	Vitellogenic MBFCs (Stg. 9-10A) 2
Dp1	FBgn0027835	0.286767	0.872	0.676	0.00440553	Vitellogenic MBFCs (Stg. 9-10A) 2
CG10077	FBgn0035720	0.259823	0.65	0.395	0.00688732	Vitellogenic MBFCs (Stg. 9-10A) 2
Ubi-p5E	FBgn0086558	0.274523	0.581	0.383	0.0199416	Vitellogenic MBFCs (Stg. 9-10A) 2
aay	FBgn0023129	0.365564	0.65	0.444	0.0202369	Vitellogenic MBFCs (Stg. 9-10A) 2
CG32694	FBgn0052694	0.659358	0.575	0.018	0	Vitellogenic MBFCs (Stg. 9-10A) 3
dati	FBgn0262636	0.82387	0.535	0.017	3.96677e-285	Vitellogenic MBFCs (Stg. 9-10A) 3
Ir7c	FBgn0029966	1.03074	0.685	0.034	1.69269e-269	Vitellogenic MBFCs (Stg. 9-10A) 3
CG31522	FBgn0051522	1.09877	0.748	0.049	7.92918e-238	Vitellogenic MBFCs (Stg. 9-10A) 3
CG14309	FBgn0038611	2.43075	0.945	0.091	4.89453e-236	Vitellogenic MBFCs (Stg. 9-10A) 3
drd	FBgn0260006	1.09145	0.772	0.065	4.62989e-198	Vitellogenic MBFCs (Stg. 9-10A) 3
CG5065	FBgn0034145	1.25569	0.827	0.079	5.60728e-194	Vitellogenic MBFCs (Stg. 9-10A) 3
tyn	FBgn0284435	0.858704	0.685	0.054	7.12798e-179	Vitellogenic MBFCs (Stg. 9-10A) 3
CG13877	FBgn0035112	0.618842	0.441	0.021	4.4937e-169	Vitellogenic MBFCs (Stg. 9-10A) 3
CR43834	FBgn0264382	0.577009	0.378	0.015	5.84524e-164	Vitellogenic MBFCs (Stg. 9-10A) 3
Tsp66E	FBgn0035936	0.812327	0.63	0.049	2.37101e-162	Vitellogenic MBFCs (Stg. 9-10A) 3
Vm26Ac	FBgn0086266	3.23359	1	0.233	2.75445e-137	Vitellogenic MBFCs (Stg. 9-10A) 3
NLaz	FBgn0053126	1.84274	0.953	0.175	2.40406e-136	Vitellogenic MBFCs (Stg. 9-10A) 3
Hexo2	FBgn0041629	1.11034	0.827	0.113	4.52677e-136	Vitellogenic MBFCs (Stg. 9-10A) 3
ftz-f1	FBgn0001078	1.53428	0.882	0.144	3.36179e-134	Vitellogenic MBFCs (Stg. 9-10A) 3
gb	FBgn0039487	0.590163	0.465	0.036	7.00264e-118	Vitellogenic MBFCs (Stg. 9-10A) 3
CG8303	FBgn0034143	1.24912	0.882	0.159	2.19878e-117	Vitellogenic MBFCs (Stg. 9-10A) 3
CG13998	FBgn0040949	0.938548	0.756	0.112	4.57912e-114	Vitellogenic MBFCs (Stg. 9-10A) 3
CG11811	FBgn0036099	1.8183	0.921	0.213	3.88925e-113	Vitellogenic MBFCs (Stg. 9-10A) 3
Baldspot	FBgn0260960	1.37422	0.78	0.126	8.61553e-113	Vitellogenic MBFCs (Stg. 9-10A) 3
CG31121	FBgn0051121	0.814655	0.685	0.094	3.50849e-105	Vitellogenic MBFCs (Stg. 9-10A) 3
Cyp4s3	FBgn0030615	0.775711	0.701	0.096	1.26356e-101	Vitellogenic MBFCs (Stg. 9-10A) 3
Nhe2	FBgn0040297	0.791857	0.614	0.081	1.50551e-96	Vitellogenic MBFCs (Stg. 9-10A) 3
Vml	FBgn0085362	2.4434	0.992	0.355	6.36518e-94	Vitellogenic MBFCs (Stg. 9-10A) 3
Eip78C	FBgn0004865	0.662376	0.504	0.056	3.89258e-93	Vitellogenic MBFCs (Stg. 9-10A) 3
CG9328	FBgn0032886	1.2388	0.929	0.25	5.07328e-93	Vitellogenic MBFCs (Stg. 9-10A) 3
CG12769	FBgn0033252	0.339	0.323	0.022	4.82808e-90	Vitellogenic MBFCs (Stg. 9-10A) 3
yellow-k	FBgn0036504	0.732961	0.535	0.064	4.9302e-90	Vitellogenic MBFCs (Stg. 9-10A) 3
dec-1	FBgn0000427	2.75019	0.992	0.423	2.24126e-89	Vitellogenic MBFCs (Stg. 9-10A) 3
psd	FBgn0086265	1.89939	0.984	0.368	1.03992e-88	Vitellogenic MBFCs (Stg. 9-10A) 3
Pka-C3	FBgn0000489	1.02587	0.811	0.177	6.93401e-85	Vitellogenic MBFCs (Stg. 9-10A) 3
CG44153	FBgn0265002	0.590914	0.409	0.039	1.63039e-84	Vitellogenic MBFCs (Stg. 9-10A) 3
veil	FBgn0034225	1.24169	0.89	0.263	1.12593e-81	Vitellogenic MBFCs (Stg. 9-10A) 3
PH4alphaEFB	FBgn0039776	1.61703	0.937	0.336	3.1798e-79	Vitellogenic MBFCs (Stg. 9-10A) 3
St4	FBgn0033887	1.00448	0.858	0.212	1.50701e-76	Vitellogenic MBFCs (Stg. 9-10A) 3
kune	FBgn0033032	0.951912	0.819	0.205	3.64808e-74	Vitellogenic MBFCs (Stg. 9-10A) 3
RhoGEF64C	FBgn0035574	1.04392	0.843	0.219	1.77701e-72	Vitellogenic MBFCs (Stg. 9-10A) 3
CG11686	FBgn0040551	0.655468	0.63	0.105	1.84758e-72	Vitellogenic MBFCs (Stg. 9-10A) 3
mnd	FBgn0002778	1.41013	0.567	0.096	1.55631e-71	Vitellogenic MBFCs (Stg. 9-10A) 3
CG31324	FBgn0051324	1.19523	0.937	0.361	5.00686e-71	Vitellogenic MBFCs (Stg. 9-10A) 3
Vm34Ca	FBgn0003983	2.24522	1	0.992	6.79521e-71	Vitellogenic MBFCs (Stg. 9-10A) 3
Vm26Aa	FBgn0003979	1.99436	1	0.997	3.95062e-68	Vitellogenic MBFCs (Stg. 9-10A) 3
Vm32E	FBgn0014076	3.28259	0.992	0.693	1.21682e-67	Vitellogenic MBFCs (Stg. 9-10A) 3
cpo	FBgn0263995	0.930648	0.874	0.252	7.57831e-65	Vitellogenic MBFCs (Stg. 9-10A) 3
crim	FBgn0036198	0.661241	0.669	0.136	6.95734e-64	Vitellogenic MBFCs (Stg. 9-10A) 3
CG33946	FBgn0047000	0.721044	0.559	0.094	1.90114e-62	Vitellogenic MBFCs (Stg. 9-10A) 3
CG3823	FBgn0029863	0.26862	0.252	0.019	2.25494e-62	Vitellogenic MBFCs (Stg. 9-10A) 3
CG5535	FBgn0036764	0.668193	0.591	0.11	4.85485e-60	Vitellogenic MBFCs (Stg. 9-10A) 3
CG33970	FBgn0053970	1.05873	0.638	0.143	2.87584e-59	Vitellogenic MBFCs (Stg. 9-10A) 3
Ect4	FBgn0262579	0.775715	0.756	0.187	4.85209e-59	Vitellogenic MBFCs (Stg. 9-10A) 3
ndl	FBgn0002926	1.225	0.787	0.239	2.17523e-57	Vitellogenic MBFCs (Stg. 9-10A) 3
Vm26Ab	FBgn0003980	1.54726	1	0.774	4.68087e-57	Vitellogenic MBFCs (Stg. 9-10A) 3
CG16956	FBgn0032523	0.303055	0.252	0.021	5.4267e-57	Vitellogenic MBFCs (Stg. 9-10A) 3
babos	FBgn0034724	1.19002	0.945	0.569	7.07895e-56	Vitellogenic MBFCs (Stg. 9-10A) 3
CG10237	FBgn0032783	0.511213	0.465	0.073	1.03344e-54	Vitellogenic MBFCs (Stg. 9-10A) 3
Ace	FBgn0000024	0.421271	0.315	0.036	8.613e-52	Vitellogenic MBFCs (Stg. 9-10A) 3
Tsp42Ej	FBgn0033132	0.638662	0.583	0.121	1.12925e-51	Vitellogenic MBFCs (Stg. 9-10A) 3
Synd	FBgn0053094	0.701032	0.724	0.194	4.78628e-50	Vitellogenic MBFCs (Stg. 9-10A) 3
CG11069	FBgn0039244	0.384495	0.402	0.06	8.46871e-50	Vitellogenic MBFCs (Stg. 9-10A) 3
CG31195	FBgn0051195	0.477998	0.417	0.065	1.82723e-49	Vitellogenic MBFCs (Stg. 9-10A) 3
bol	FBgn0011206	0.471055	0.449	0.075	5.31206e-49	Vitellogenic MBFCs (Stg. 9-10A) 3
CG5390	FBgn0032213	0.477568	0.496	0.091	4.80896e-47	Vitellogenic MBFCs (Stg. 9-10A) 3
CG33169	FBgn0053169	0.874355	0.835	0.317	1.03756e-44	Vitellogenic MBFCs (Stg. 9-10A) 3
CG2003	FBgn0039886	0.543493	0.551	0.124	4.01897e-43	Vitellogenic MBFCs (Stg. 9-10A) 3
l(1)G0469	FBgn0040153	0.506797	0.528	0.116	6.45987e-41	Vitellogenic MBFCs (Stg. 9-10A) 3
mfas	FBgn0260745	0.747074	0.858	0.325	1.13668e-40	Vitellogenic MBFCs (Stg. 9-10A) 3
CG33099	FBgn0053099	0.36588	0.323	0.046	2.76917e-40	Vitellogenic MBFCs (Stg. 9-10A) 3
CG18598	FBgn0038589	0.40552	0.276	0.035	1.09185e-39	Vitellogenic MBFCs (Stg. 9-10A) 3
CG31523	FBgn0051523	0.612899	0.638	0.177	8.65062e-39	Vitellogenic MBFCs (Stg. 9-10A) 3
comm2	FBgn0041160	0.44353	0.354	0.059	2.23554e-38	Vitellogenic MBFCs (Stg. 9-10A) 3
Sep1	FBgn0011710	0.681636	0.811	0.305	1.39268e-37	Vitellogenic MBFCs (Stg. 9-10A) 3
Chd64	FBgn0035499	0.775875	0.961	0.778	1.99772e-37	Vitellogenic MBFCs (Stg. 9-10A) 3
spri	FBgn0085443	0.792786	0.811	0.319	4.61681e-37	Vitellogenic MBFCs (Stg. 9-10A) 3
ttk	FBgn0003870	0.812517	0.803	0.347	8.49161e-37	Vitellogenic MBFCs (Stg. 9-10A) 3
CG9747	FBgn0039754	0.798434	0.654	0.21	1.65457e-36	Vitellogenic MBFCs (Stg. 9-10A) 3
CG5367	FBgn0032228	0.646295	0.756	0.27	2.40747e-36	Vitellogenic MBFCs (Stg. 9-10A) 3
mgl	FBgn0261260	0.742762	0.898	0.374	5.35542e-36	Vitellogenic MBFCs (Stg. 9-10A) 3
Yp3	FBgn0004047	0.970334	1	0.955	1.00481e-34	Vitellogenic MBFCs (Stg. 9-10A) 3
cold	FBgn0031268	0.443467	0.512	0.122	5.35219e-34	Vitellogenic MBFCs (Stg. 9-10A) 3
Zasp52	FBgn0265991	0.537081	0.614	0.179	5.97805e-34	Vitellogenic MBFCs (Stg. 9-10A) 3
dally	FBgn0263930	0.755793	0.787	0.34	3.04469e-33	Vitellogenic MBFCs (Stg. 9-10A) 3
rdgB	FBgn0003218	0.327346	0.331	0.058	2.93955e-32	Vitellogenic MBFCs (Stg. 9-10A) 3
CG7675	FBgn0038610	0.780133	0.882	0.402	5.05471e-32	Vitellogenic MBFCs (Stg. 9-10A) 3
CG32137	FBgn0052137	0.342247	0.417	0.087	5.93131e-32	Vitellogenic MBFCs (Stg. 9-10A) 3
Prm	FBgn0003149	0.329519	0.276	0.042	3.25613e-31	Vitellogenic MBFCs (Stg. 9-10A) 3
pasi1	FBgn0038545	0.51957	0.606	0.184	7.28391e-30	Vitellogenic MBFCs (Stg. 9-10A) 3
Spn	FBgn0010905	0.606105	0.717	0.267	1.01881e-29	Vitellogenic MBFCs (Stg. 9-10A) 3
CG8860	FBgn0033691	0.69228	0.945	0.721	2.14812e-28	Vitellogenic MBFCs (Stg. 9-10A) 3
CG31145	FBgn0051145	0.635278	0.646	0.235	6.32173e-28	Vitellogenic MBFCs (Stg. 9-10A) 3
Mcr	FBgn0267488	0.290154	0.386	0.082	8.83538e-28	Vitellogenic MBFCs (Stg. 9-10A) 3
pgant5	FBgn0031681	0.55923	0.575	0.179	4.68958e-27	Vitellogenic MBFCs (Stg. 9-10A) 3
Yp1	FBgn0004045	0.786936	0.976	0.755	2.58368e-24	Vitellogenic MBFCs (Stg. 9-10A) 3
bves	FBgn0031150	0.330774	0.386	0.093	2.53313e-23	Vitellogenic MBFCs (Stg. 9-10A) 3
Rtnl1	FBgn0053113	0.688308	0.961	0.771	4.69875e-23	Vitellogenic MBFCs (Stg. 9-10A) 3
CG10527	FBgn0034583	0.540963	0.85	0.447	8.13907e-23	Vitellogenic MBFCs (Stg. 9-10A) 3
Nrx-IV	FBgn0013997	0.411954	0.425	0.119	6.69331e-22	Vitellogenic MBFCs (Stg. 9-10A) 3
bbc	FBgn0033844	0.41552	0.543	0.181	6.99595e-22	Vitellogenic MBFCs (Stg. 9-10A) 3
Ranbp16	FBgn0053180	0.280161	0.339	0.077	7.33311e-22	Vitellogenic MBFCs (Stg. 9-10A) 3
coro	FBgn0265935	0.42766	0.543	0.179	2.52178e-21	Vitellogenic MBFCs (Stg. 9-10A) 3
CG2767	FBgn0037537	0.506301	0.677	0.286	2.17227e-20	Vitellogenic MBFCs (Stg. 9-10A) 3
chic	FBgn0000308	0.421932	0.992	0.93	6.37004e-20	Vitellogenic MBFCs (Stg. 9-10A) 3
lap	FBgn0086372	0.34578	0.449	0.135	1.33427e-19	Vitellogenic MBFCs (Stg. 9-10A) 3
GalNAc-T1	FBgn0034025	0.280737	0.346	0.086	1.99876e-19	Vitellogenic MBFCs (Stg. 9-10A) 3
zip	FBgn0265434	0.471323	0.945	0.739	2.20547e-19	Vitellogenic MBFCs (Stg. 9-10A) 3
CG2852	FBgn0034753	0.737947	1	0.999	2.94436e-19	Vitellogenic MBFCs (Stg. 9-10A) 3
Sec61beta	FBgn0010638	0.507752	0.984	0.85	5.3228e-19	Vitellogenic MBFCs (Stg. 9-10A) 3
CG32276	FBgn0047135	0.515123	0.969	0.837	1.73935e-18	Vitellogenic MBFCs (Stg. 9-10A) 3
Calr	FBgn0005585	0.474455	0.992	0.896	4.25937e-17	Vitellogenic MBFCs (Stg. 9-10A) 3
sano	FBgn0034408	0.256781	0.26	0.057	5.9385e-17	Vitellogenic MBFCs (Stg. 9-10A) 3
CG14834	FBgn0035768	1.06962	0.528	0.222	9.49618e-17	Vitellogenic MBFCs (Stg. 9-10A) 3
Pcd	FBgn0024841	0.410586	0.543	0.206	1.98947e-16	Vitellogenic MBFCs (Stg. 9-10A) 3
CG13218	FBgn0033587	0.252313	0.315	0.082	4.02261e-16	Vitellogenic MBFCs (Stg. 9-10A) 3
ergic53	FBgn0035909	0.52103	0.835	0.534	7.00259e-16	Vitellogenic MBFCs (Stg. 9-10A) 3
bai	FBgn0045866	0.450738	0.953	0.792	9.10509e-16	Vitellogenic MBFCs (Stg. 9-10A) 3
dup	FBgn0000996	0.295848	0.299	0.078	2.77412e-15	Vitellogenic MBFCs (Stg. 9-10A) 3
eca	FBgn0069242	0.417891	0.937	0.738	5.93371e-15	Vitellogenic MBFCs (Stg. 9-10A) 3
Cont	FBgn0037240	0.261597	0.283	0.072	6.77122e-15	Vitellogenic MBFCs (Stg. 9-10A) 3
Spase12	FBgn0040623	0.493393	0.858	0.554	7.15613e-15	Vitellogenic MBFCs (Stg. 9-10A) 3
Spase22-23	FBgn0039172	0.452377	0.921	0.639	1.10466e-14	Vitellogenic MBFCs (Stg. 9-10A) 3
l(1)G0320	FBgn0028327	0.456076	0.937	0.68	1.30969e-14	Vitellogenic MBFCs (Stg. 9-10A) 3
Skp2	FBgn0037236	0.398705	0.591	0.25	1.63724e-14	Vitellogenic MBFCs (Stg. 9-10A) 3
ERp60	FBgn0033663	0.417604	0.961	0.74	3.35438e-14	Vitellogenic MBFCs (Stg. 9-10A) 3
nrv1	FBgn0015776	0.388948	0.748	0.401	4.37525e-14	Vitellogenic MBFCs (Stg. 9-10A) 3
sqh	FBgn0003514	0.457964	0.85	0.59	1.46409e-13	Vitellogenic MBFCs (Stg. 9-10A) 3
CG1418	FBgn0033468	0.338889	0.583	0.248	2.59261e-13	Vitellogenic MBFCs (Stg. 9-10A) 3
KdelR	FBgn0267330	0.405469	0.913	0.713	2.88608e-13	Vitellogenic MBFCs (Stg. 9-10A) 3
Gfat2	FBgn0039580	0.343046	0.48	0.182	4.99346e-13	Vitellogenic MBFCs (Stg. 9-10A) 3
zetaCOP	FBgn0040512	0.424625	0.882	0.608	5.2511e-13	Vitellogenic MBFCs (Stg. 9-10A) 3
CG2765	FBgn0035087	0.288722	0.457	0.168	5.30002e-13	Vitellogenic MBFCs (Stg. 9-10A) 3
Atox1	FBgn0052446	0.416215	0.772	0.407	5.5417e-13	Vitellogenic MBFCs (Stg. 9-10A) 3
rdx	FBgn0264493	0.424793	0.52	0.219	1.86107e-12	Vitellogenic MBFCs (Stg. 9-10A) 3
whd	FBgn0261862	0.302015	0.394	0.134	2.77689e-12	Vitellogenic MBFCs (Stg. 9-10A) 3
Csat	FBgn0024994	0.303443	0.48	0.186	3.52432e-12	Vitellogenic MBFCs (Stg. 9-10A) 3
CG33129	FBgn0053129	0.403335	0.866	0.628	1.51235e-11	Vitellogenic MBFCs (Stg. 9-10A) 3
pgant6	FBgn0035375	0.318224	0.402	0.148	3.40237e-11	Vitellogenic MBFCs (Stg. 9-10A) 3
loj	FBgn0061492	0.412999	0.701	0.401	5.45079e-11	Vitellogenic MBFCs (Stg. 9-10A) 3
CHOp24	FBgn0029709	0.425769	0.874	0.668	7.41938e-11	Vitellogenic MBFCs (Stg. 9-10A) 3
Cyp18a1	FBgn0010383	0.316595	0.504	0.216	1.1911e-10	Vitellogenic MBFCs (Stg. 9-10A) 3
Tmhs	FBgn0262624	0.382319	0.583	0.283	1.31963e-10	Vitellogenic MBFCs (Stg. 9-10A) 3
Actn	FBgn0000667	0.319994	0.433	0.176	3.51372e-10	Vitellogenic MBFCs (Stg. 9-10A) 3
pck	FBgn0013720	0.287695	0.425	0.169	6.95387e-10	Vitellogenic MBFCs (Stg. 9-10A) 3
Yp2	FBgn0005391	0.261073	1	0.92	1.03668e-09	Vitellogenic MBFCs (Stg. 9-10A) 3
CG5885	FBgn0025700	0.388568	0.898	0.682	1.0532e-09	Vitellogenic MBFCs (Stg. 9-10A) 3
luna	FBgn0040765	0.339008	0.614	0.305	1.20404e-09	Vitellogenic MBFCs (Stg. 9-10A) 3
Oda	FBgn0014184	0.255625	0.992	0.971	1.3737e-09	Vitellogenic MBFCs (Stg. 9-10A) 3
CG11986	FBgn0037656	0.274548	0.252	0.077	3.01959e-09	Vitellogenic MBFCs (Stg. 9-10A) 3
Spp	FBgn0031260	0.341213	0.819	0.545	5.1934e-09	Vitellogenic MBFCs (Stg. 9-10A) 3
Manf	FBgn0027095	0.368569	0.874	0.658	5.65261e-09	Vitellogenic MBFCs (Stg. 9-10A) 3
CaBP1	FBgn0025678	0.417225	0.827	0.541	6.6362e-09	Vitellogenic MBFCs (Stg. 9-10A) 3
mew	FBgn0004456	0.318012	0.606	0.302	1.89434e-08	Vitellogenic MBFCs (Stg. 9-10A) 3
Atx2	FBgn0041188	0.354162	0.709	0.413	3.20643e-08	Vitellogenic MBFCs (Stg. 9-10A) 3
CG10674	FBgn0035592	0.327821	0.756	0.46	5.53938e-08	Vitellogenic MBFCs (Stg. 9-10A) 3
CG34383	FBgn0085412	0.319806	0.598	0.313	8.9631e-08	Vitellogenic MBFCs (Stg. 9-10A) 3
CG12004	FBgn0035236	0.287009	0.504	0.237	9.41502e-08	Vitellogenic MBFCs (Stg. 9-10A) 3
Inx3	FBgn0265274	0.292943	0.654	0.357	1.05139e-07	Vitellogenic MBFCs (Stg. 9-10A) 3
nmo	FBgn0011817	0.33581	0.756	0.477	1.55724e-07	Vitellogenic MBFCs (Stg. 9-10A) 3
Tm1	FBgn0003721	0.270846	0.937	0.865	1.72834e-07	Vitellogenic MBFCs (Stg. 9-10A) 3
CG31715	FBgn0051715	0.325552	0.677	0.415	1.95256e-07	Vitellogenic MBFCs (Stg. 9-10A) 3
CG13887	FBgn0035165	0.346734	0.709	0.444	1.99943e-07	Vitellogenic MBFCs (Stg. 9-10A) 3
Clc	FBgn0024814	0.35031	0.827	0.621	2.0491e-07	Vitellogenic MBFCs (Stg. 9-10A) 3
Gbeta13F	FBgn0001105	0.312913	0.937	0.841	3.0296e-07	Vitellogenic MBFCs (Stg. 9-10A) 3
CG33774	FBgn0053774	0.283798	0.512	0.247	3.83246e-07	Vitellogenic MBFCs (Stg. 9-10A) 3
how	FBgn0264491	0.291558	0.402	0.176	4.4143e-07	Vitellogenic MBFCs (Stg. 9-10A) 3
mtd	FBgn0013576	0.290178	0.488	0.241	5.23077e-07	Vitellogenic MBFCs (Stg. 9-10A) 3
CG12262	FBgn0035811	0.288149	0.669	0.37	5.23357e-07	Vitellogenic MBFCs (Stg. 9-10A) 3
Wdr62	FBgn0031374	0.363738	0.724	0.472	5.5585e-07	Vitellogenic MBFCs (Stg. 9-10A) 3
Spase25	FBgn0030306	0.32431	0.913	0.659	7.57033e-07	Vitellogenic MBFCs (Stg. 9-10A) 3
TRAM	FBgn0040340	0.32031	0.811	0.542	8.60343e-07	Vitellogenic MBFCs (Stg. 9-10A) 3
CG8320	FBgn0034059	0.276671	0.654	0.374	2.21497e-06	Vitellogenic MBFCs (Stg. 9-10A) 3
Glut4EF	FBgn0267336	0.299806	0.638	0.393	4.68103e-06	Vitellogenic MBFCs (Stg. 9-10A) 3
CG12384	FBgn0033624	0.253104	0.961	0.901	5.27893e-06	Vitellogenic MBFCs (Stg. 9-10A) 3
CG4572	FBgn0038738	0.299746	0.472	0.241	5.71304e-06	Vitellogenic MBFCs (Stg. 9-10A) 3
Clic	FBgn0030529	0.337832	0.661	0.427	8.23748e-06	Vitellogenic MBFCs (Stg. 9-10A) 3
CG17271	FBgn0038829	0.324577	0.732	0.5	1.04549e-05	Vitellogenic MBFCs (Stg. 9-10A) 3
Ptp4E	FBgn0004368	0.25609	0.354	0.154	1.05391e-05	Vitellogenic MBFCs (Stg. 9-10A) 3
Ufm1	FBgn0085220	0.339258	0.756	0.541	1.22747e-05	Vitellogenic MBFCs (Stg. 9-10A) 3
P5CDh1	FBgn0037138	0.255129	0.409	0.197	1.32915e-05	Vitellogenic MBFCs (Stg. 9-10A) 3
spt4	FBgn0028683	0.288984	0.622	0.364	1.60523e-05	Vitellogenic MBFCs (Stg. 9-10A) 3
Surf4	FBgn0019925	0.313915	0.732	0.5	2.0203e-05	Vitellogenic MBFCs (Stg. 9-10A) 3
epsilonCOP	FBgn0027496	0.309794	0.709	0.447	2.16623e-05	Vitellogenic MBFCs (Stg. 9-10A) 3
Zip102B	FBgn0039902	0.284848	0.638	0.379	2.53907e-05	Vitellogenic MBFCs (Stg. 9-10A) 3
CG10283	FBgn0032681	0.261274	0.583	0.322	3.77566e-05	Vitellogenic MBFCs (Stg. 9-10A) 3
Sar1	FBgn0038947	0.299009	0.827	0.656	7.28147e-05	Vitellogenic MBFCs (Stg. 9-10A) 3
path	FBgn0036007	0.288895	0.906	0.876	0.000149024	Vitellogenic MBFCs (Stg. 9-10A) 3
Inos	FBgn0025885	0.254722	0.488	0.265	0.000181434	Vitellogenic MBFCs (Stg. 9-10A) 3
CG11999	FBgn0037312	0.265751	0.583	0.332	0.000249309	Vitellogenic MBFCs (Stg. 9-10A) 3
CG33977	FBgn0053977	0.268318	0.528	0.3	0.000474015	Vitellogenic MBFCs (Stg. 9-10A) 3
CG40191	FBgn0058191	0.251382	0.559	0.324	0.000890454	Vitellogenic MBFCs (Stg. 9-10A) 3
Xbp1	FBgn0021872	0.252041	0.669	0.449	0.00495256	Vitellogenic MBFCs (Stg. 9-10A) 3
Hmu	FBgn0015737	0.257293	0.575	0.375	0.00658898	Vitellogenic MBFCs (Stg. 9-10A) 3
ben	FBgn0000173	0.274906	0.866	0.767	0.0129737	Vitellogenic MBFCs (Stg. 9-10A) 3
ImpL2	FBgn0001257	0.96711	0.996	0.674	5.97271e-110	Terminal Follicle Cells
Sam-S	FBgn0005278	0.914599	0.996	0.885	2.27032e-105	Terminal Follicle Cells
CG5002	FBgn0034275	0.507215	0.408	0.056	8.33648e-105	Terminal Follicle Cells
CG7512	FBgn0036168	0.378937	0.276	0.028	1.35313e-96	Terminal Follicle Cells
Oat	FBgn0022774	1.00778	0.978	0.796	7.95657e-90	Terminal Follicle Cells
cv-2	FBgn0000395	0.633135	0.537	0.112	4.1115e-89	Terminal Follicle Cells
Cln3	FBgn0036756	0.492037	0.585	0.155	1.03795e-69	Terminal Follicle Cells
CG11378	FBgn0040364	0.565352	0.496	0.117	1.13567e-69	Terminal Follicle Cells
Adk1	FBgn0022709	0.500069	0.364	0.067	6.53367e-68	Terminal Follicle Cells
Vha16-1	FBgn0262736	0.529098	0.996	0.977	1.45499e-60	Terminal Follicle Cells
Vha13	FBgn0283536	0.535028	0.989	0.917	5.0907e-57	Terminal Follicle Cells
CG15347	FBgn0030040	0.361156	0.574	0.168	1.34621e-55	Terminal Follicle Cells
GstD1	FBgn0001149	0.677767	0.963	0.838	9.85972e-53	Terminal Follicle Cells
CG17124	FBgn0032297	0.736405	0.79	0.423	1.13362e-48	Terminal Follicle Cells
Dg	FBgn0034072	0.609772	0.684	0.295	1.83064e-48	Terminal Follicle Cells
Akap200	FBgn0027932	0.547264	0.934	0.665	1.5277e-41	Terminal Follicle Cells
CG4250	FBgn0034761	0.554613	0.93	0.745	9.64983e-38	Terminal Follicle Cells
path	FBgn0036007	0.502316	0.956	0.874	1.74367e-37	Terminal Follicle Cells
CG43066	FBgn0262476	0.291567	0.279	0.063	3.20934e-37	Terminal Follicle Cells
kar	FBgn0001296	0.522693	0.75	0.435	1.11579e-33	Terminal Follicle Cells
Sdc	FBgn0010415	0.503447	0.864	0.584	3.12059e-33	Terminal Follicle Cells
cib	FBgn0026084	0.264241	0.934	0.745	1.35891e-31	Terminal Follicle Cells
CG12290	FBgn0039419	0.379271	0.335	0.106	1.15383e-28	Terminal Follicle Cells
VhaM9.7-b	FBgn0028663	0.38235	0.938	0.816	1.80209e-27	Terminal Follicle Cells
CG1628	FBgn0030218	0.492047	0.673	0.384	2.01997e-27	Terminal Follicle Cells
CG6891	FBgn0030955	0.373182	0.938	0.751	2.02863e-27	Terminal Follicle Cells
CG6218	FBgn0038321	0.498736	0.662	0.369	2.49174e-27	Terminal Follicle Cells
HmgZ	FBgn0010228	0.418434	0.989	0.948	9.7135e-27	Terminal Follicle Cells
ogre	FBgn0004646	0.411503	0.897	0.7	1.34459e-25	Terminal Follicle Cells
trol	FBgn0284408	0.429564	0.941	0.785	1.40581e-25	Terminal Follicle Cells
Vha44	FBgn0262511	0.435699	0.86	0.69	2.99927e-25	Terminal Follicle Cells
Tm1	FBgn0003721	0.297944	0.949	0.863	3.9918e-25	Terminal Follicle Cells
Vha26	FBgn0283535	0.437078	0.871	0.703	5.69562e-24	Terminal Follicle Cells
schlank	FBgn0040918	0.427948	0.816	0.586	5.91209e-23	Terminal Follicle Cells
Argk	FBgn0000116	0.477772	0.651	0.374	8.27121e-23	Terminal Follicle Cells
GstD3	FBgn0010039	0.391772	0.581	0.288	7.26995e-22	Terminal Follicle Cells
l(1)G0255	FBgn0028336	0.406094	0.882	0.702	2.05673e-21	Terminal Follicle Cells
RpS5b	FBgn0038277	0.300804	0.993	0.958	2.89931e-21	Terminal Follicle Cells
alt	FBgn0038535	0.502579	0.721	0.491	3.4527e-21	Terminal Follicle Cells
CG6040	FBgn0038679	0.35111	0.401	0.169	4.40943e-21	Terminal Follicle Cells
Inx7	FBgn0027106	0.312329	0.29	0.099	9.70163e-21	Terminal Follicle Cells
Iris	FBgn0031305	0.418068	0.61	0.339	5.70148e-20	Terminal Follicle Cells
[truncated: 4,299 more rows]

## Sheet: Unique Markers
Table S3: Unique marker genes and statistics for each cell type, as identified in Seurat (minimum expression in 25% cells of the cluster). Related to Figure 1.
Gene	FBgns	Average logFC	Cells expressing this gene		FDR adjusted p-value	Cell Type
			%-cells in this cluster	%-cells in all other clusters
CG14932	FBgn0032375	0.780759	0.516	0.006	0	Germline Cluster 1
cona	FBgn0038612	0.662147	0.355	0.002	0	Germline Cluster 1
RpS19b	FBgn0039129	1.39522	0.79	0.025	9.28591e-258	Germline Cluster 1
RpS10a	FBgn0027494	0.636301	0.339	0.005	1.12681e-198	Germline Cluster 1
Oxp	FBgn0034255	0.628431	0.355	0.013	2.62703e-96	Germline Cluster 1
stil	FBgn0003527	0.487542	0.258	0.009	4.37161e-72	Germline Cluster 1
AGO3	FBgn0250816	0.476908	0.371	0.03	1.18289e-46	Germline Cluster 1
pav	FBgn0011692	0.524471	0.387	0.051	1.74238e-27	Germline Cluster 1
enc	FBgn0004875	0.510157	0.468	0.118	2.89668e-14	Germline Cluster 1
dgt4	FBgn0026085	0.439135	0.355	0.09	1.19581e-09	Germline Cluster 1
Rcd-1	FBgn0031047	0.549434	0.661	0.288	3.91787e-09	Germline Cluster 1
CG10139	FBgn0033951	0.477477	0.565	0.227	5.34609e-08	Germline Cluster 1
fal	FBgn0028380	0.307965	0.258	0.056	7.44044e-08	Germline Cluster 1
mrn	FBgn0261109	0.360731	0.274	0.063	7.47452e-08	Germline Cluster 1
CG7849	FBgn0033060	0.270402	0.258	0.056	7.51286e-08	Germline Cluster 1
Psf3	FBgn0030196	0.415557	0.29	0.072	2.71495e-07	Germline Cluster 1
rad50	FBgn0034728	0.302946	0.355	0.1	6.0901e-07	Germline Cluster 1
SMC2	FBgn0027783	0.39247	0.306	0.082	6.74052e-07	Germline Cluster 1
Neos	FBgn0024542	0.357056	0.258	0.064	2.03768e-06	Germline Cluster 1
CG10880	FBgn0031398	0.381998	0.355	0.108	3.2177e-06	Germline Cluster 1
RpII18	FBgn0003275	0.540663	0.855	0.57	1.66686e-05	Germline Cluster 1
HP4	FBgn0035829	0.490131	0.516	0.227	1.89864e-05	Germline Cluster 1
CG13901	FBgn0035164	0.409029	0.484	0.199	2.14787e-05	Germline Cluster 1
Slbp	FBgn0041186	0.423098	0.452	0.178	2.96874e-05	Germline Cluster 1
CG7239	FBgn0031740	0.350036	0.274	0.079	5.9798e-05	Germline Cluster 1
SmD1	FBgn0261933	0.541895	0.742	0.48	0.000129347	Germline Cluster 1
akirin	FBgn0082598	0.466256	0.935	0.787	0.000135954	Germline Cluster 1
Pcl	FBgn0003044	0.423875	0.306	0.102	0.000306899	Germline Cluster 1
wac	FBgn0035120	0.355347	0.452	0.188	0.000327628	Germline Cluster 1
rept	FBgn0040075	0.307106	0.419	0.163	0.000571302	Germline Cluster 1
Nup358	FBgn0039302	0.479712	0.548	0.272	0.000676308	Germline Cluster 1
Med	FBgn0011655	0.27448	0.258	0.077	0.00107557	Germline Cluster 1
Non3	FBgn0038585	0.486969	0.677	0.379	0.00120331	Germline Cluster 1
mRpL47	FBgn0014023	0.348726	0.597	0.312	0.00136629	Germline Cluster 1
Sod2	FBgn0010213	0.386247	0.823	0.563	0.00140848	Germline Cluster 1
CG9705	FBgn0036661	0.349401	0.419	0.174	0.00157347	Germline Cluster 1
dmpd	FBgn0033486	0.331714	0.29	0.1	0.00204707	Germline Cluster 1
ball	FBgn0027889	0.334584	0.355	0.137	0.00286458	Germline Cluster 1
Mlf	FBgn0034051	0.348041	0.387	0.16	0.0029373	Germline Cluster 1
SNRPG	FBgn0261791	0.409374	0.823	0.634	0.00440237	Germline Cluster 1
CG9992	FBgn0030744	0.266029	0.339	0.13	0.00665117	Germline Cluster 1
snf	FBgn0003449	0.4999	0.581	0.341	0.00879772	Germline Cluster 1
Glo1	FBgn0283450	0.391294	0.887	0.64	0.0126404	Germline Cluster 1
dre4	FBgn0002183	0.316015	0.419	0.187	0.0146706	Germline Cluster 1
CG7372	FBgn0036522	0.397363	0.274	0.102	0.0149714	Germline Cluster 1
CG14817	FBgn0026089	0.40687	0.581	0.332	0.0182141	Germline Cluster 1
Pp2B-14D	FBgn0011826	0.25552	0.258	0.087	0.0190087	Germline Cluster 1
Arl6IP1	FBgn0038453	0.288653	0.306	0.118	0.0221789	Germline Cluster 1
RfC3	FBgn0032244	0.284799	0.258	0.09	0.0246076	Germline Cluster 1
CG2199	FBgn0035213	0.304043	0.403	0.181	0.0274765	Germline Cluster 1
Rcd5	FBgn0263832	0.371982	0.419	0.193	0.0304024	Germline Cluster 1
mad2	FBgn0035640	0.319371	0.258	0.092	0.0307141	Germline Cluster 1
CG6171	FBgn0026737	0.333129	0.306	0.122	0.0332262	Germline Cluster 1
l(3)07882	FBgn0010926	0.325846	0.371	0.159	0.042513	Germline Cluster 1
CG10417	FBgn0033021	0.336849	0.419	0.198	0.0430536	Germline Cluster 1
fs(2)ltoPP43	FBgn0004811	0.285201	0.306	0.119	0.0443112	Germline Cluster 1
MBD-like	FBgn0027950	0.308366	0.403	0.187	0.0460054	Germline Cluster 1
yl	FBgn0004649	1.77172	0.74	0.021	5.8376e-226	Germline Cluster 2
gnu	FBgn0001120	1.478	0.78	0.049	2.86254e-118	Germline Cluster 2
swa	FBgn0003655	0.532552	0.42	0.014	1.45028e-102	Germline Cluster 2
alphaTub67C	FBgn0087040	1.39572	0.72	0.049	3.35746e-99	Germline Cluster 2
fs(1)M3	FBgn0005390	0.526612	0.34	0.01	3.77919e-97	Germline Cluster 2
mtrm	FBgn0010431	1.04264	0.6	0.034	1.50377e-95	Germline Cluster 2
ZnT35C	FBgn0028516	0.705525	0.34	0.012	5.84907e-84	Germline Cluster 2
Cyp6a19	FBgn0033979	0.481776	0.32	0.01	3.62505e-81	Germline Cluster 2
CG6293	FBgn0037807	0.450807	0.34	0.012	4.64094e-81	Germline Cluster 2
pgc	FBgn0016053	1.53543	0.72	0.061	1.74468e-80	Germline Cluster 2
CG6927	FBgn0029733	0.508045	0.32	0.011	6.80687e-75	Germline Cluster 2
plu	FBgn0003114	0.52041	0.34	0.013	9.04959e-75	Germline Cluster 2
tut	FBgn0052364	0.407633	0.3	0.01	2.79395e-74	Germline Cluster 2
Pxt	FBgn0261987	0.697305	0.46	0.026	4.90315e-72	Germline Cluster 2
orb	FBgn0004882	0.965221	0.54	0.039	1.28946e-65	Germline Cluster 2
exu	FBgn0000615	0.950323	0.52	0.038	1.5228e-64	Germline Cluster 2
fs(1)Ya	FBgn0000927	0.670018	0.34	0.016	7.47476e-62	Germline Cluster 2
stet	FBgn0020248	0.67592	0.4	0.023	3.36613e-61	Germline Cluster 2
CG14545	FBgn0040602	1.04886	0.6	0.056	1.07871e-59	Germline Cluster 2
Mos	FBgn0033773	0.420681	0.26	0.009	2.60741e-59	Germline Cluster 2
CG42259	FBgn0266569	0.626002	0.5	0.037	1.82443e-58	Germline Cluster 2
del	FBgn0086251	0.389688	0.26	0.01	9.54307e-57	Germline Cluster 2
CG3831	FBgn0034804	0.607274	0.42	0.027	1.3659e-56	Germline Cluster 2
CG14516	FBgn0039640	0.458109	0.34	0.018	4.88159e-54	Germline Cluster 2
Gabat	FBgn0036927	0.531045	0.34	0.02	8.553e-50	Germline Cluster 2
CG33181	FBgn0053181	0.567373	0.4	0.028	1.57838e-49	Germline Cluster 2
glob1	FBgn0027657	0.407979	0.34	0.02	4.76466e-49	Germline Cluster 2
Drep2	FBgn0028408	0.421184	0.3	0.017	2.2302e-45	Germline Cluster 2
rpk	FBgn0022981	0.384598	0.28	0.016	7.81466e-42	Germline Cluster 2
GILT3	FBgn0039098	0.492885	0.3	0.021	1.35744e-35	Germline Cluster 2
smg	FBgn0016070	0.939739	0.52	0.069	2.90265e-33	Germline Cluster 2
CG8180	FBgn0034021	0.603811	0.42	0.046	2.98471e-31	Germline Cluster 2
gwl	FBgn0260399	0.555509	0.38	0.039	4.32832e-30	Germline Cluster 2
CG11897	FBgn0039644	0.485971	0.3	0.025	6.35172e-29	Germline Cluster 2
Ggt-1	FBgn0030932	0.43834	0.38	0.042	5.61313e-27	Germline Cluster 2
CG32473	FBgn0052473	0.50282	0.4	0.06	1.136e-19	Germline Cluster 2
CG10863	FBgn0027552	0.388308	0.32	0.043	5.93866e-17	Germline Cluster 2
Nup54	FBgn0033737	0.473031	0.42	0.074	1.17094e-16	Germline Cluster 2
me31B	FBgn0004419	1.21851	0.8	0.351	2.56248e-15	Germline Cluster 2
sut1	FBgn0028563	0.340313	0.26	0.034	7.28142e-14	Germline Cluster 2
CG10254	FBgn0027512	0.8017	0.36	0.073	1.7028e-11	Germline Cluster 2
Grip84	FBgn0026430	0.515529	0.36	0.075	6.33927e-11	Germline Cluster 2
CG31457	FBgn0051457	0.275914	0.28	0.046	1.54419e-10	Germline Cluster 2
mud	FBgn0002873	0.370548	0.3	0.056	9.03364e-10	Germline Cluster 2
CG7627	FBgn0032026	0.550828	0.44	0.115	1.38646e-09	Germline Cluster 2
CG14464	FBgn0033000	0.541869	0.46	0.13	5.6509e-09	Germline Cluster 2
AIMP1	FBgn0033351	0.623318	0.66	0.276	2.12598e-08	Germline Cluster 2
Cbs	FBgn0031148	0.575113	0.48	0.145	5.83112e-08	Germline Cluster 2
Mcm5	FBgn0017577	0.381924	0.38	0.092	6.61118e-08	Germline Cluster 2
Gip	FBgn0011770	0.370931	0.26	0.05	1.28859e-07	Germline Cluster 2
eEF1beta	FBgn0028737	0.355727	1	1	2.07979e-07	Germline Cluster 2
Cyp1	FBgn0004432	0.438402	1	0.999	7.0544e-07	Germline Cluster 2
tko	FBgn0003714	0.549326	0.8	0.452	5.86205e-06	Germline Cluster 2
Tif-IA	FBgn0032988	0.60234	0.6	0.264	1.03158e-05	Germline Cluster 2
CG12811	FBgn0037779	0.460587	0.36	0.106	1.54369e-05	Germline Cluster 2
CG2982	FBgn0266570	0.423552	0.42	0.143	5.67187e-05	Germline Cluster 2
mRpL11	FBgn0038234	0.438258	0.46	0.164	6.94437e-05	Germline Cluster 2
E23	FBgn0020445	0.610734	0.4	0.135	7.71066e-05	Germline Cluster 2
RpI12	FBgn0038903	0.329495	0.46	0.162	0.000176535	Germline Cluster 2
AGBE	FBgn0053138	0.286234	0.26	0.064	0.000245194	Germline Cluster 2
CG15881	FBgn0036909	0.499615	0.72	0.456	0.000261355	Germline Cluster 2
Cdc27	FBgn0012058	0.316793	0.34	0.103	0.00033828	Germline Cluster 2
Eip55E	FBgn0000566	0.400399	0.44	0.165	0.000474665	Germline Cluster 2
grp	FBgn0261278	0.480132	0.4	0.143	0.000538652	Germline Cluster 2
CG7182	FBgn0035878	0.432063	0.5	0.211	0.000900882	Germline Cluster 2
SpdS	FBgn0037723	0.470181	0.7	0.416	0.00104323	Germline Cluster 2
CG11267	FBgn0036334	0.460609	0.96	0.924	0.00109714	Germline Cluster 2
sle	FBgn0037810	0.338581	0.32	0.1	0.00164802	Germline Cluster 2
CG7115	FBgn0027515	0.349911	0.3	0.093	0.00213823	Germline Cluster 2
mRpL12	FBgn0011787	0.487722	0.76	0.523	0.00257075	Germline Cluster 2
CG1578	FBgn0030336	0.43626	0.38	0.14	0.00273433	Germline Cluster 2
rasp	FBgn0024194	0.327328	0.26	0.073	0.00303461	Germline Cluster 2
mge	FBgn0035473	0.519185	0.58	0.298	0.00339825	Germline Cluster 2
CG2371	FBgn0030323	0.341942	0.26	0.074	0.00349122	Germline Cluster 2
CG9752	FBgn0034614	0.307596	0.3	0.092	0.00358852	Germline Cluster 2
feo	FBgn0030241	0.339411	0.26	0.071	0.00405819	Germline Cluster 2
pont	FBgn0040078	0.400314	0.54	0.241	0.00497347	Germline Cluster 2
CG5726	FBgn0034313	0.261724	0.26	0.074	0.0057874	Germline Cluster 2
Surf6	FBgn0038746	0.448811	0.6	0.327	0.00820177	Germline Cluster 2
CG11596	FBgn0023522	0.318991	0.28	0.087	0.00905026	Germline Cluster 2
CG3107	FBgn0033005	0.331238	0.36	0.132	0.0105886	Germline Cluster 2
CG5789	FBgn0039207	0.303145	0.26	0.078	0.0117888	Germline Cluster 2
CG13773	FBgn0042092	0.343922	0.36	0.131	0.0133402	Germline Cluster 2
G9a	FBgn0040372	0.430985	0.46	0.21	0.0226607	Germline Cluster 2
msk	FBgn0026252	0.532075	0.7	0.46	0.0303965	Germline Cluster 2
eEF1gamma	FBgn0029176	0.325174	1	0.973	0.0305082	Germline Cluster 2
CG4901	FBgn0032194	0.350704	0.26	0.081	0.0319959	Germline Cluster 2
Mkrn1	FBgn0029152	0.372136	0.38	0.154	0.038207	Germline Cluster 2
Coprox	FBgn0021944	0.338308	0.32	0.113	0.0384016	Germline Cluster 2
nero	FBgn0261479	0.367291	0.38	0.154	0.0399747	Germline Cluster 2
eIF4E1	FBgn0015218	0.50536	0.82	0.644	0.0414858	Germline Cluster 2
CG4281	FBgn0025626	0.283925	0.28	0.092	0.0428746	Germline Cluster 2
Vago	FBgn0030262	0.729841	0.38	0.007	0	Somatic Cells in the Germarium
Wnt4	FBgn0010453	0.875474	0.364	0.011	5.22437e-287	Somatic Cells in the Germarium
bnb	FBgn0001090	1.10625	0.512	0.032	2.15347e-268	Somatic Cells in the Germarium
Sodh-2	FBgn0022359	0.880784	0.468	0.031	1.23878e-231	Somatic Cells in the Germarium
CG14072	FBgn0032318	0.752299	0.32	0.016	4.83047e-188	Somatic Cells in the Germarium
CG2233	FBgn0029990	1.25123	0.324	0.025	2.48357e-142	Somatic Cells in the Germarium
CG11825	FBgn0033519	0.580061	0.348	0.076	5.33945e-51	Somatic Cells in the Germarium
Prx2540-1	FBgn0033520	0.568401	0.272	0.05	2.03065e-48	Somatic Cells in the Germarium
CG13551	FBgn0040660	0.511217	0.932	0.848	6.22968e-30	Somatic Cells in the Germarium
ptc	FBgn0003892	0.448484	0.34	0.108	3.56795e-28	Somatic Cells in the Germarium
metro	FBgn0050021	0.627255	0.548	0.295	2.77572e-24	Somatic Cells in the Germarium
CG2691	FBgn0030504	0.385948	0.3	0.108	2.32694e-19	Somatic Cells in the Germarium
CG43886	FBgn0264478	0.480511	0.356	0.158	1.07905e-16	Somatic Cells in the Germarium
heph	FBgn0011224	0.418903	0.484	0.323	1.48704e-09	Somatic Cells in the Germarium
ash2	FBgn0000139	0.334656	0.332	0.184	1.35605e-07	Somatic Cells in the Germarium
Ect3	FBgn0260746	0.29611	0.356	0.213	5.81831e-06	Somatic Cells in the Germarium
Ppt1	FBgn0030057	0.257713	0.26	0.153	0.00132516	Somatic Cells in the Germarium
CG11077	FBgn0039930	0.290177	0.424	0.317	0.00876955	Somatic Cells in the Germarium
AdSS	FBgn0027493	0.264213	0.58	0.508	0.0327558	Somatic Cells in the Germarium
Hk	FBgn0263220	0.762825	0.5	0.007	0	Polar Cells
upd1	FBgn0004956	0.733002	0.517	0.002	0	Polar Cells
dpn	FBgn0010109	0.592155	0.475	0.009	0	Polar Cells
CR43930	FBgn0264551	0.484797	0.373	0.001	0	Polar Cells
upd3	FBgn0053542	0.335144	0.297	0.004	1.67772e-241	Polar Cells
sli	FBgn0264089	0.55663	0.407	0.017	2.98026e-168	Polar Cells
CR44970	FBgn0266305	0.305875	0.28	0.008	1.87701e-152	Polar Cells
CG14223	FBgn0031053	0.487622	0.432	0.032	3.2751e-105	Polar Cells
toc	FBgn0015600	0.471768	0.424	0.077	4.51014e-38	Polar Cells
MRE16	FBgn0267910	0.390107	1	1	5.37866e-33	Polar Cells
DAAM	FBgn0025641	0.480244	0.551	0.137	1.01821e-31	Polar Cells
kek1	FBgn0015399	0.74089	0.898	0.52	1.80722e-29	Polar Cells
CR43146	FBgn0262622	0.342667	0.288	0.048	1.29638e-27	Polar Cells
chn	FBgn0015371	0.287077	0.314	0.073	2.36502e-17	Polar Cells
Magi	FBgn0034590	0.388082	0.559	0.203	4.89583e-17	Polar Cells
Rbp1-like	FBgn0030479	0.455872	0.61	0.261	4.6296e-15	Polar Cells
Vang	FBgn0015838	0.271088	0.432	0.142	1.40801e-13	Polar Cells
CG13300	FBgn0035699	0.254891	0.254	0.061	3.07058e-13	Polar Cells
Pli	FBgn0025574	0.333444	0.466	0.164	4.61837e-13	Polar Cells
S	FBgn0003310	0.27486	0.305	0.088	1.55891e-11	Polar Cells
Aac11	FBgn0027885	0.39652	0.78	0.449	5.93663e-11	Polar Cells
CG4022	FBgn0035986	0.264405	0.364	0.128	1.17026e-09	Polar Cells
l(3)neo38	FBgn0265276	0.324317	0.805	0.487	6.41959e-08	Polar Cells
Cdk12	FBgn0037093	0.252445	0.568	0.275	1.39148e-06	Polar Cells
AGO1	FBgn0262739	0.309145	0.771	0.511	3.63614e-05	Polar Cells
Dys	FBgn0260003	0.258125	0.585	0.313	5.21192e-05	Polar Cells
myo	FBgn0026199	0.28268	0.449	0.225	0.00012969	Polar Cells
DCP2	FBgn0036534	0.252105	0.492	0.272	0.0014027	Polar Cells
CG13403	FBgn0030544	0.608046	0.261	0.002	1.20542e-286	Stalk Cells
CG8547	FBgn0033919	0.453467	0.353	0.095	1.37787e-23	Stalk Cells
CG6044	FBgn0034725	0.617858	0.423	0.035	1.83514e-80	FSC/pre-Follicle Cells
CG1136	FBgn0035490	0.408775	0.32	0.05	6.98322e-28	FSC/pre-Follicle Cells
CG31637	FBgn0051637	0.250377	0.268	0.053	1.95636e-15	FSC/pre-Follicle Cells
Cks30A	FBgn0010314	0.288403	0.351	0.095	1.35059e-12	FSC/pre-Follicle Cells
pain	FBgn0060296	0.267712	0.309	0.097	8.19033e-08	FSC/pre-Follicle Cells
tum	FBgn0086356	0.256483	0.299	0.096	4.90444e-07	FSC/pre-Follicle Cells
Hexo1	FBgn0041630	0.281056	0.32	0.119	1.17882e-05	FSC/pre-Follicle Cells
eIF3m	FBgn0033902	0.290079	0.948	0.875	0.000112643	FSC/pre-Follicle Cells
Ip259	FBgn0025366	0.289903	0.979	0.91	0.000210967	FSC/pre-Follicle Cells
RpL8	FBgn0261602	0.252398	1	1	2.78466e-207	Mitotic Follicle Cells (Stg. 1-5)
RpL4	FBgn0003279	0.250884	1	1	1.20195e-168	Mitotic Follicle Cells (Stg. 1-5)
CG10512	FBgn0037057	0.313614	0.283	0.108	1.82307e-68	Mitotic Follicle Cells (Stg. 1-5)
CG4364	FBgn0032138	0.330087	0.815	0.697	1.43374e-66	Mitotic Follicle Cells (Stg. 1-5)
eIF3f1	FBgn0037270	0.281191	0.906	0.864	6.83137e-59	Mitotic Follicle Cells (Stg. 1-5)
tutl	FBgn0010473	0.276451	0.274	0.117	6.16798e-53	Mitotic Follicle Cells (Stg. 1-5)
Rrp1	FBgn0004584	0.289633	0.268	0.123	7.55451e-46	Mitotic Follicle Cells (Stg. 1-5)
msd1	FBgn0035209	0.269099	0.252	0.112	1.57161e-44	Mitotic Follicle Cells (Stg. 1-5)
Plod	FBgn0036147	0.32244	0.567	0.413	1.83242e-42	Mitotic Follicle Cells (Stg. 1-5)
Fib	FBgn0003062	0.276871	0.753	0.64	5.03359e-42	Mitotic Follicle Cells (Stg. 1-5)
armi	FBgn0041164	0.279268	0.305	0.159	3.12765e-40	Mitotic Follicle Cells (Stg. 1-5)
vig	FBgn0024183	0.326319	0.558	0.423	2.24516e-39	Mitotic Follicle Cells (Stg. 1-5)
Pabp2	FBgn0005648	0.27924	0.554	0.458	8.54031e-28	Mitotic Follicle Cells (Stg. 1-5)
RpL41	FBgn0066084	0.271747	1	1	4.28536e-37	Vitellogenic MBFCs (Stg. 8) 1
CG13364	FBgn0026879	0.258967	0.917	0.756	5.23257e-06	Vitellogenic MBFCs (Stg. 8) 1
sun	FBgn0014391	0.300053	0.927	0.856	5.86017e-14	Vitellogenic MBFCs (Stg. 8) 2
sel	FBgn0263260	0.271982	0.326	0.169	1.10032e-08	Vitellogenic MBFCs (Stg. 8) 2
SerRS	FBgn0031497	0.27466	0.587	0.359	9.64237e-28	Vitellogenic MBFCs (Stg. 8) 3
CG9911	FBgn0030734	0.251021	0.483	0.279	4.49771e-24	Vitellogenic MBFCs (Stg. 8) 3
eRF3	FBgn0020443	0.258376	0.587	0.376	9.1429e-23	Vitellogenic MBFCs (Stg. 8) 3
Catsup	FBgn0002022	0.250127	0.43	0.248	3.67382e-21	Vitellogenic MBFCs (Stg. 8) 3
eIF2beta	FBgn0004926	0.310614	0.901	0.798	2.31267e-09	Vitellogenic MBFCs (Stg. 8) 4
Sec63	FBgn0035771	0.25069	0.516	0.36	0.000119719	Vitellogenic MBFCs (Stg. 8) 4
TM9SF3	FBgn0035622	0.297684	0.449	0.188	1.8275e-31	Vitellogenic MBFCs (Stg. 9-10A) 1
alphaCOP	FBgn0025725	0.273297	0.464	0.221	2.01156e-24	Vitellogenic MBFCs (Stg. 9-10A) 1
mub	FBgn0262737	0.26394	0.429	0.201	3.70454e-22	Vitellogenic MBFCs (Stg. 9-10A) 1
tj	FBgn0000964	0.306268	0.679	0.409	5.99129e-22	Vitellogenic MBFCs (Stg. 9-10A) 1
sro	FBgn0262112	0.266773	0.551	0.294	1.7163e-21	Vitellogenic MBFCs (Stg. 9-10A) 1
Arl1	FBgn0000115	0.259322	0.584	0.329	8.56313e-20	Vitellogenic MBFCs (Stg. 9-10A) 1
TM9SF2	FBgn0032880	0.258873	0.617	0.385	6.04449e-15	Vitellogenic MBFCs (Stg. 9-10A) 1
Cad88C	FBgn0038247	0.253944	0.282	0.033	1.89412e-41	Vitellogenic MBFCs (Stg. 9-10A) 2
Sptr	FBgn0014032	0.274901	0.299	0.051	1.98832e-26	Vitellogenic MBFCs (Stg. 9-10A) 2
GstE11	FBgn0034354	0.256782	0.308	0.056	5.44562e-25	Vitellogenic MBFCs (Stg. 9-10A) 2
CG1486	FBgn0031174	0.300198	0.368	0.117	3.37877e-12	Vitellogenic MBFCs (Stg. 9-10A) 2
slv	FBgn0025469	0.257062	0.462	0.171	3.13116e-11	Vitellogenic MBFCs (Stg. 9-10A) 2
CG32069	FBgn0052069	0.268399	0.487	0.198	7.40859e-10	Vitellogenic MBFCs (Stg. 9-10A) 2
Der-1	FBgn0267972	0.254216	0.581	0.253	4.6886e-09	Vitellogenic MBFCs (Stg. 9-10A) 2
CG4293	FBgn0024983	0.253995	0.444	0.194	2.27869e-07	Vitellogenic MBFCs (Stg. 9-10A) 2
CG17272	FBgn0038830	0.269058	0.718	0.451	0.00026512	Vitellogenic MBFCs (Stg. 9-10A) 2
Nhe2	FBgn0040297	0.791857	0.614	0.081	1.50551e-96	Vitellogenic MBFCs (Stg. 9-10A) 3
CG12769	FBgn0033252	0.339	0.323	0.022	4.82808e-90	Vitellogenic MBFCs (Stg. 9-10A) 3
CG16956	FBgn0032523	0.303055	0.252	0.021	5.4267e-57	Vitellogenic MBFCs (Stg. 9-10A) 3
rdgB	FBgn0003218	0.327346	0.331	0.058	2.93955e-32	Vitellogenic MBFCs (Stg. 9-10A) 3
bves	FBgn0031150	0.330774	0.386	0.093	2.53313e-23	Vitellogenic MBFCs (Stg. 9-10A) 3
Ranbp16	FBgn0053180	0.280161	0.339	0.077	7.33311e-22	Vitellogenic MBFCs (Stg. 9-10A) 3
coro	FBgn0265935	0.42766	0.543	0.179	2.52178e-21	Vitellogenic MBFCs (Stg. 9-10A) 3
GalNAc-T1	FBgn0034025	0.280737	0.346	0.086	1.99876e-19	Vitellogenic MBFCs (Stg. 9-10A) 3
Cont	FBgn0037240	0.261597	0.283	0.072	6.77122e-15	Vitellogenic MBFCs (Stg. 9-10A) 3
CG11986	FBgn0037656	0.274548	0.252	0.077	3.01959e-09	Vitellogenic MBFCs (Stg. 9-10A) 3
ATPsynCF6	FBgn0016119	0.260903	0.974	0.947	2.68778e-16	Terminal Follicle Cells
Mdh2	FBgn0262559	0.255117	0.801	0.675	1.44475e-06	Terminal Follicle Cells
CG1620	FBgn0033183	0.268081	0.5	0.333	3.08235e-06	Terminal Follicle Cells
slbo	FBgn0005638	0.954538	0.69	0.051	1.76284e-120	Centripetal and Border Cells
CG14624	FBgn0040357	1.02333	0.366	0.014	1.6352e-106	Centripetal and Border Cells
goe	FBgn0027528	0.553045	0.338	0.022	4.31054e-61	Centripetal and Border Cells
CG11382	FBgn0040367	0.514253	0.366	0.055	2.10617e-25	Centripetal and Border Cells
CG6330	FBgn0039464	0.394281	0.338	0.081	4.45777e-11	Centripetal and Border Cells
pelo	FBgn0011207	0.436382	0.479	0.158	1.00235e-09	Centripetal and Border Cells
MESR6	FBgn0036846	0.302223	0.268	0.062	8.05042e-09	Centripetal and Border Cells
Cyp6a13	FBgn0033304	0.317077	0.338	0.097	1.43423e-07	Centripetal and Border Cells
18w	FBgn0004364	0.308162	0.352	0.107	8.78005e-07	Centripetal and Border Cells
klu	FBgn0013469	0.479005	0.465	0.216	0.000821294	Centripetal and Border Cells
Tsp39D	FBgn0032943	0.316783	0.338	0.146	0.0157267	Centripetal and Border Cells
gukh	FBgn0026239	0.260449	0.254	0.097	0.0497831	Centripetal and Border Cells
rost	FBgn0011705	0.373953	0.316	0.056	4.60169e-32	Stretched Cells 1
levy	FBgn0034877	0.290822	1	0.965	1.01177e-09	Stretched Cells 1
ATPsynG	FBgn0010612	0.271587	0.985	0.979	2.86595e-09	Stretched Cells 1
COX5B	FBgn0031830	0.296795	0.977	0.918	9.44521e-08	Stretched Cells 1
Su(fu)	FBgn0005355	0.311464	0.308	0.125	3.73874e-07	Stretched Cells 1
COX7C	FBgn0040773	0.289321	0.985	0.906	4.83018e-07	Stretched Cells 1
CG6191	FBgn0027581	0.26697	0.323	0.144	2.81593e-05	Stretched Cells 1
CG4860	FBgn0037999	0.278063	0.383	0.191	3.94091e-05	Stretched Cells 1
CG6543	FBgn0033879	0.293312	0.91	0.83	4.98743e-05	Stretched Cells 1
Ptp61F	FBgn0267487	0.266969	0.414	0.217	0.000243981	Stretched Cells 1
NT5E-2	FBgn0050104	0.27777	0.564	0.35	0.000323662	Stretched Cells 1
CG31076	FBgn0051076	1.15862	0.69	0.01	0	Stretched Cells 2
CG43630	FBgn0263621	0.776188	0.576	0.015	0	Stretched Cells 2
CG2065	FBgn0033204	0.582723	0.364	0.021	8.15076e-159	Stretched Cells 2
GstE5	FBgn0063495	0.338164	0.272	0.01	1.2977e-155	Stretched Cells 2
Tret1-1	FBgn0050035	0.919308	0.674	0.092	1.50861e-148	Stretched Cells 2
GstE8	FBgn0063492	0.442814	0.332	0.021	4.00489e-133	Stretched Cells 2
CG9743	FBgn0039756	0.38217	0.283	0.015	8.32158e-128	Stretched Cells 2
CG2837	FBgn0031646	0.416833	0.332	0.023	1.90928e-120	Stretched Cells 2
GstE9	FBgn0063491	0.45836	0.326	0.024	2.57955e-115	Stretched Cells 2
CR45813	FBgn0267463	0.352945	0.283	0.018	3.63809e-109	Stretched Cells 2
Jheh1	FBgn0010053	0.561478	0.451	0.059	8.88333e-92	Stretched Cells 2
Bx	FBgn0265598	0.467528	0.397	0.061	1.73457e-66	Stretched Cells 2
ATP7	FBgn0030343	0.428159	0.37	0.057	2.50385e-61	Stretched Cells 2
Sk1	FBgn0030300	0.373664	0.315	0.046	3.36855e-55	Stretched Cells 2
Pbgs	FBgn0036271	0.39774	0.315	0.053	1.2654e-46	Stretched Cells 2
CG31075	FBgn0051075	0.362249	0.304	0.054	1.48502e-41	Stretched Cells 2
Sema5c	FBgn0284221	0.419656	0.375	0.081	9.80313e-41	Stretched Cells 2
CG31098	FBgn0051098	0.417347	0.332	0.066	1.6706e-39	Stretched Cells 2
CG17323	FBgn0032713	0.307033	0.288	0.056	5.50657e-35	Stretched Cells 2
MCU	FBgn0042185	0.308054	0.272	0.051	1.75557e-33	Stretched Cells 2
CG2493	FBgn0032864	0.416561	0.505	0.155	2.03152e-33	Stretched Cells 2
mdy	FBgn0004797	0.251707	0.255	0.047	2.49237e-32	Stretched Cells 2
CG7130	FBgn0037151	0.361371	0.304	0.067	2.44214e-31	Stretched Cells 2
Pfk	FBgn0003071	0.275633	0.283	0.057	4.31016e-31	Stretched Cells 2
rols	FBgn0041096	0.320952	0.359	0.1	8.9678e-26	Stretched Cells 2
Pgm	FBgn0003076	0.512769	0.614	0.27	1.57437e-25	Stretched Cells 2
LanA	FBgn0002526	0.469266	0.875	0.611	1.17663e-20	Stretched Cells 2
CG3603	FBgn0029648	0.280933	0.391	0.138	8.49586e-18	Stretched Cells 2
CG8417	FBgn0037744	0.323564	0.332	0.113	1.39419e-16	Stretched Cells 2
eya	FBgn0000320	0.32745	0.478	0.209	6.74641e-15	Stretched Cells 2
Patronin	FBgn0263197	0.259979	0.315	0.113	2.75599e-13	Stretched Cells 2
CG33170	FBgn0053170	0.404803	0.576	0.319	3.38105e-13	Stretched Cells 2
CG5339	FBgn0034925	0.273805	0.337	0.131	4.65199e-12	Stretched Cells 2
aru	FBgn0029095	0.265916	0.37	0.152	5.1647e-12	Stretched Cells 2
Roc1a	FBgn0025638	0.310836	0.929	0.757	5.25948e-12	Stretched Cells 2
colt	FBgn0019830	0.338767	0.592	0.325	3.38395e-11	Stretched Cells 2
CG44242	FBgn0265177	0.337488	0.739	0.497	9.27249e-11	Stretched Cells 2
COX4	FBgn0032833	0.268715	0.989	0.938	9.54893e-11	Stretched Cells 2
UQCR-14	FBgn0030733	0.30481	0.957	0.835	1.09428e-09	Stretched Cells 2
Rpn8	FBgn0002787	0.310398	0.549	0.31	6.72748e-09	Stretched Cells 2
Scsalpha	FBgn0004888	0.32983	0.837	0.685	2.15602e-08	Stretched Cells 2
Sugb	FBgn0036191	0.28712	0.462	0.242	4.82145e-08	Stretched Cells 2
QIL1	FBgn0036726	0.292475	0.728	0.505	1.25166e-07	Stretched Cells 2
CG13994	FBgn0031772	0.262691	0.326	0.156	7.95201e-07	Stretched Cells 2
ND-B18	FBgn0030605	0.25915	0.755	0.535	2.24468e-06	Stretched Cells 2
eRF1	FBgn0036974	0.315827	0.663	0.481	9.24327e-06	Stretched Cells 2
CG2811	FBgn0035082	0.265818	0.614	0.409	2.58197e-05	Stretched Cells 2
Prosbeta1	FBgn0010590	0.273874	0.832	0.712	4.13666e-05	Stretched Cells 2
spidey	FBgn0029975	0.266148	0.592	0.446	0.00427832	Stretched Cells 2
sisA	FBgn0003411	1.66124	0.365	0.003	0	Stretched Cells 3
PGRP-SD	FBgn0035806	1.0228	0.394	0.003	0	Stretched Cells 3
Ucp4C	FBgn0031757	0.799089	0.442	0.008	0	Stretched Cells 3
CG15046	FBgn0030927	0.784892	0.394	0.003	0	Stretched Cells 3
CG15044	FBgn0030928	0.779322	0.298	0.001	0	Stretched Cells 3
Hayan	FBgn0030925	0.756094	0.394	0.002	0	Stretched Cells 3
CG13912	FBgn0035186	0.681032	0.385	0.005	0	Stretched Cells 3
CG6356	FBgn0039178	1.6371	0.558	0.015	2.91284e-302	Stretched Cells 3
CG13707	FBgn0035578	0.78255	0.385	0.009	1.0562e-220	Stretched Cells 3
Gs2	FBgn0001145	1.31403	0.471	0.016	5.03948e-212	Stretched Cells 3
CG14526	FBgn0027578	0.639818	0.298	0.005	3.73689e-205	Stretched Cells 3
CG1998	FBgn0030485	0.832356	0.433	0.014	4.8227e-196	Stretched Cells 3
CG8646	FBgn0033763	0.624517	0.308	0.006	4.53597e-186	Stretched Cells 3
CG34288	FBgn0085317	0.597633	0.26	0.005	3.30386e-167	Stretched Cells 3
CG12880	FBgn0046258	1.28366	0.385	0.014	3.35403e-165	Stretched Cells 3
CG1358	FBgn0033196	0.604015	0.365	0.013	1.59385e-154	Stretched Cells 3
IM14	FBgn0067905	0.792336	0.337	0.011	1.02853e-151	Stretched Cells 3
Cht2	FBgn0022702	1.4282	0.663	0.054	5.17944e-149	Stretched Cells 3
CG7702	FBgn0038638	1.51741	0.798	0.084	6.546e-149	Stretched Cells 3
alpha-Est3	FBgn0015571	0.954862	0.663	0.053	3.93402e-148	Stretched Cells 3
CG9360	FBgn0030332	0.401708	0.279	0.008	1.47627e-139	Stretched Cells 3
Dbi	FBgn0010387	0.793075	0.337	0.013	1.56367e-131	Stretched Cells 3
Reg-2	FBgn0016715	1.30885	0.375	0.017	9.98354e-131	Stretched Cells 3
dysc	FBgn0264006	0.723644	0.337	0.015	1.41747e-115	Stretched Cells 3
CG32713	FBgn0052713	0.415594	0.26	0.009	5.2092e-114	Stretched Cells 3
CG5399	FBgn0038353	0.814325	0.269	0.01	3.73137e-109	Stretched Cells 3
Ac76E	FBgn0004852	0.5733	0.298	0.015	1.50523e-94	Stretched Cells 3
WASp	FBgn0024273	0.845196	0.558	0.061	3.98277e-91	Stretched Cells 3
Zw	FBgn0004057	0.818663	0.51	0.05	8.14534e-91	Stretched Cells 3
vn	FBgn0003984	0.6034	0.317	0.018	2.63927e-90	Stretched Cells 3
IP3K2	FBgn0283680	0.798944	0.442	0.039	7.02853e-86	Stretched Cells 3
CG5854	FBgn0039130	1.95855	0.683	0.106	8.607e-86	Stretched Cells 3
CG3860	FBgn0034951	0.69763	0.385	0.029	1.06565e-85	Stretched Cells 3
Prestin	FBgn0036770	0.751644	0.5	0.061	1.08686e-70	Stretched Cells 3
CG11882	FBgn0039642	0.670673	0.481	0.056	7.06325e-70	Stretched Cells 3
CG5447	FBgn0039427	1.02223	0.663	0.115	5.60457e-69	Stretched Cells 3
CG42238	FBgn0250867	0.741045	0.529	0.072	3.12784e-66	Stretched Cells 3
Hip1	FBgn0036309	0.647964	0.51	0.068	1.13692e-63	Stretched Cells 3
CG7860	FBgn0030653	0.385834	0.269	0.018	1.72152e-63	Stretched Cells 3
CG5254	FBgn0040383	0.56261	0.327	0.028	7.57135e-63	Stretched Cells 3
CG31344	FBgn0051344	1.51717	0.625	0.118	1.2964e-61	Stretched Cells 3
Mmp1	FBgn0035049	0.427699	0.26	0.018	4.52962e-61	Stretched Cells 3
CG5704	FBgn0026570	0.428846	0.279	0.021	2.85108e-60	Stretched Cells 3
CG5850	FBgn0032172	0.638521	0.452	0.059	1.73414e-58	Stretched Cells 3
CG31955	FBgn0051955	0.501719	0.337	0.033	3.08814e-56	Stretched Cells 3
CG17544	FBgn0032775	0.634096	0.423	0.052	6.54411e-56	Stretched Cells 3
CG9947	FBgn0030752	0.733971	0.577	0.104	1.00877e-53	Stretched Cells 3
CG3376	FBgn0034997	0.415718	0.26	0.021	2.50729e-52	Stretched Cells 3
Rab35	FBgn0031090	1.2259	0.837	0.264	6.20203e-52	Stretched Cells 3
Kal1	FBgn0039155	0.516047	0.337	0.037	9.22651e-49	Stretched Cells 3
RhoU	FBgn0083940	0.517517	0.394	0.055	9.21283e-46	Stretched Cells 3
CG5938	FBgn0046247	0.793159	0.529	0.102	4.90164e-45	Stretched Cells 3
CG14764	FBgn0033236	0.481714	0.337	0.041	1.86443e-44	Stretched Cells 3
CG12868	FBgn0033945	0.425454	0.356	0.046	1.44357e-43	Stretched Cells 3
tweek	FBgn0261671	0.554949	0.442	0.073	3.36972e-43	Stretched Cells 3
CG14767	FBgn0040777	1.4377	0.875	0.382	3.45458e-43	Stretched Cells 3
CG12428	FBgn0039543	0.371911	0.288	0.031	4.84144e-43	Stretched Cells 3
Atg17	FBgn0037363	0.505609	0.433	0.069	1.94275e-42	Stretched Cells 3
Obp44a	FBgn0033268	1.17588	0.413	0.068	2.52301e-41	Stretched Cells 3
CG5455	FBgn0039430	0.488768	0.308	0.037	4.58409e-40	Stretched Cells 3
CG31176	FBgn0051176	0.634288	0.346	0.048	1.02126e-39	Stretched Cells 3
Fak	FBgn0020440	0.985612	0.548	0.125	3.0701e-39	Stretched Cells 3
CG17646	FBgn0264494	0.596885	0.462	0.087	3.92466e-38	Stretched Cells 3
CG3223	FBgn0037538	0.63825	0.452	0.085	1.05973e-37	Stretched Cells 3
twf	FBgn0038206	0.496981	0.452	0.082	4.80454e-37	Stretched Cells 3
Start1	FBgn0035028	0.470646	0.394	0.066	3.45299e-35	Stretched Cells 3
Gpo-1	FBgn0022160	0.4818	0.317	0.045	2.05831e-34	Stretched Cells 3
Sulf1	FBgn0040271	0.657212	0.346	0.056	1.29343e-33	Stretched Cells 3
CG7611	FBgn0037094	0.651401	0.596	0.158	5.3918e-33	Stretched Cells 3
GstE14	FBgn0033817	0.687651	0.538	0.131	6.24982e-33	Stretched Cells 3
CG3907	FBgn0034958	0.475365	0.346	0.056	7.22287e-33	Stretched Cells 3
CG32066	FBgn0052066	0.747796	0.567	0.152	1.72475e-32	Stretched Cells 3
lbm	FBgn0016032	0.413654	0.317	0.048	1.23159e-31	Stretched Cells 3
Dcp-1	FBgn0010501	0.578484	0.49	0.112	2.03412e-31	Stretched Cells 3
CG14894	FBgn0038428	0.710455	0.625	0.189	3.04912e-31	Stretched Cells 3
l(3)mbt	FBgn0002441	0.584756	0.394	0.073	3.08773e-31	Stretched Cells 3
CG12795	FBgn0031535	0.660439	0.529	0.134	6.01343e-31	Stretched Cells 3
CG1129	FBgn0037279	0.729638	0.606	0.185	8.7071e-31	Stretched Cells 3
cu	FBgn0261808	0.547736	0.375	0.069	2.07131e-30	Stretched Cells 3
casp	FBgn0034068	0.453577	0.346	0.059	2.24337e-30	Stretched Cells 3
Zip88E	FBgn0038312	0.808548	0.654	0.218	3.3476e-30	Stretched Cells 3
Tgi	FBgn0036373	0.490555	0.346	0.059	5.59471e-30	Stretched Cells 3
Stam	FBgn0027363	0.458571	0.404	0.083	4.71449e-28	Stretched Cells 3
CG5721	FBgn0034315	0.598575	0.538	0.151	1.12022e-26	Stretched Cells 3
CG34401	FBgn0085430	0.681234	0.558	0.166	4.84425e-26	Stretched Cells 3
ush	FBgn0003963	0.536429	0.346	0.066	7.47529e-26	Stretched Cells 3
Ocrl	FBgn0023508	0.630964	0.346	0.069	4.29704e-25	Stretched Cells 3
UbcE2M	FBgn0035853	0.669855	0.683	0.261	5.39316e-25	Stretched Cells 3
Vps37B	FBgn0037299	0.593081	0.481	0.134	1.03043e-23	Stretched Cells 3
Kap3	FBgn0028421	0.43626	0.337	0.068	1.47057e-23	Stretched Cells 3
Sobp	FBgn0033654	0.645442	0.5	0.145	1.97196e-23	Stretched Cells 3
mthl5	FBgn0037960	0.352166	0.26	0.041	1.98082e-23	Stretched Cells 3
RASSF8	FBgn0261986	0.499097	0.471	0.126	2.62027e-23	Stretched Cells 3
CG8031	FBgn0038110	0.542441	0.51	0.148	7.11603e-23	Stretched Cells 3
bark	FBgn0031571	0.386178	0.288	0.052	2.04015e-22	Stretched Cells 3
CG11284	FBgn0030056	0.512724	0.462	0.124	2.5455e-22	Stretched Cells 3
Abp1	FBgn0036372	0.41369	0.298	0.057	9.14688e-22	Stretched Cells 3
Duba	FBgn0036180	0.430468	0.365	0.083	1.41447e-21	Stretched Cells 3
CG7956	FBgn0038890	0.375336	0.26	0.044	2.13128e-21	Stretched Cells 3
mib2	FBgn0086442	0.42209	0.317	0.064	2.586e-21	Stretched Cells 3
imd	FBgn0013983	0.395154	0.288	0.055	4.9463e-21	Stretched Cells 3
Mvl	FBgn0011672	0.533703	0.385	0.094	7.42563e-21	Stretched Cells 3
orb2	FBgn0264307	0.45362	0.337	0.073	8.88784e-21	Stretched Cells 3
Adk3	FBgn0042094	0.608855	0.365	0.09	1.40989e-20	Stretched Cells 3
CG14435	FBgn0029911	0.46191	0.404	0.102	2.05258e-20	Stretched Cells 3
Psa	FBgn0261243	0.602215	0.529	0.175	3.12517e-20	Stretched Cells 3
CG33523	FBgn0053523	0.399096	0.337	0.074	3.87063e-20	Stretched Cells 3
betaggt-I	FBgn0015000	0.389228	0.327	0.071	5.11987e-20	Stretched Cells 3
Rala	FBgn0015286	0.452612	0.404	0.105	9.25269e-20	Stretched Cells 3
TBCC	FBgn0051961	0.384016	0.404	0.102	1.46664e-19	Stretched Cells 3
Gos28	FBgn0044871	0.410355	0.481	0.141	1.49297e-19	Stretched Cells 3
CG7739	FBgn0036509	0.351658	0.288	0.058	1.70012e-19	Stretched Cells 3
PIG-V	FBgn0265174	0.315232	0.298	0.062	2.01129e-18	Stretched Cells 3
mmy	FBgn0259749	0.33988	0.327	0.074	3.74808e-18	Stretched Cells 3
galectin	FBgn0031213	0.538866	0.538	0.191	7.85478e-18	Stretched Cells 3
CG4585	FBgn0025335	0.299835	0.317	0.071	9.54134e-18	Stretched Cells 3
Syx17	FBgn0035540	0.36545	0.317	0.073	1.26256e-17	Stretched Cells 3
pr	FBgn0003141	1.34453	0.606	0.289	1.96599e-17	Stretched Cells 3
CG2911	FBgn0037350	0.329976	0.308	0.069	2.25954e-17	Stretched Cells 3
shi	FBgn0003392	0.517613	0.558	0.211	3.97689e-17	Stretched Cells 3
slim	FBgn0261477	0.37176	0.365	0.097	1.18639e-16	Stretched Cells 3
Snx1	FBgn0031534	0.47034	0.471	0.158	1.4495e-16	Stretched Cells 3
SCCRO3	FBgn0033784	0.305601	0.26	0.053	2.27707e-16	Stretched Cells 3
CG17019	FBgn0033783	0.365665	0.317	0.076	3.48699e-16	Stretched Cells 3
Hr78	FBgn0015239	0.489201	0.471	0.158	4.20148e-16	Stretched Cells 3
Arf51F	FBgn0013750	0.621163	0.51	0.192	5.07402e-16	Stretched Cells 3
Atg9	FBgn0034110	0.29428	0.288	0.064	6.49408e-16	Stretched Cells 3
Dip-C	FBgn0000455	0.450516	0.375	0.106	8.60837e-16	Stretched Cells 3
Exn	FBgn0261547	0.426762	0.308	0.075	1.51947e-15	Stretched Cells 3
Vha100-1	FBgn0028671	0.391441	0.423	0.133	2.94547e-15	Stretched Cells 3
CG32579	FBgn0052579	0.279987	0.308	0.073	3.33637e-15	Stretched Cells 3
TSG101	FBgn0036666	0.401872	0.346	0.095	3.39484e-15	Stretched Cells 3
pod1	FBgn0029903	0.348701	0.279	0.063	5.22638e-15	Stretched Cells 3
mura	FBgn0037705	0.370203	0.346	0.093	5.59972e-15	Stretched Cells 3
pen-2	FBgn0053198	0.544045	0.481	0.173	1.03031e-14	Stretched Cells 3
Rox8	FBgn0005649	0.500416	0.596	0.247	1.07737e-14	Stretched Cells 3
Epg5	FBgn0038651	0.367641	0.317	0.081	1.19934e-14	Stretched Cells 3
ave	FBgn0050476	0.461154	0.394	0.127	9.16525e-14	Stretched Cells 3
GMF	FBgn0028894	0.455518	0.423	0.144	1.09605e-13	Stretched Cells 3
MFS15	FBgn0034392	0.332211	0.26	0.061	5.75484e-13	Stretched Cells 3
CG8360	FBgn0032001	0.4003	0.394	0.131	8.26272e-13	Stretched Cells 3
DCTN5-p25	FBgn0040228	0.412079	0.462	0.171	1.7179e-12	Stretched Cells 3
CG11505	FBgn0035424	0.482452	0.567	0.252	1.7772e-12	Stretched Cells 3
CG7945	FBgn0036505	0.327914	0.356	0.106	2.25419e-12	Stretched Cells 3
CG3061	FBgn0038195	0.34985	0.385	0.124	2.76904e-12	Stretched Cells 3
Sec8	FBgn0266672	0.417106	0.404	0.139	3.02347e-12	Stretched Cells 3
par-6	FBgn0026192	0.291277	0.308	0.083	3.18199e-12	Stretched Cells 3
Mical	FBgn0053208	0.419519	0.308	0.088	5.53984e-12	Stretched Cells 3
GAPsec	FBgn0035916	0.318695	0.298	0.081	6.13986e-12	Stretched Cells 3
Reep1	FBgn0261564	0.485454	0.365	0.118	7.50708e-12	Stretched Cells 3
trc	FBgn0003744	0.295053	0.288	0.077	9.83852e-12	Stretched Cells 3
NKAIN	FBgn0085442	0.335567	0.385	0.124	1.51711e-11	Stretched Cells 3
CG11334	FBgn0039849	0.496016	0.462	0.185	1.8806e-11	Stretched Cells 3
Ehbp1	FBgn0034180	0.326599	0.26	0.066	2.8239e-11	Stretched Cells 3
eIF4EHP	FBgn0053100	0.47651	0.49	0.202	3.30963e-11	Stretched Cells 3
cdc14	FBgn0031952	0.545985	0.529	0.243	4.388e-11	Stretched Cells 3
Rpt6	FBgn0020369	0.587482	0.702	0.424	4.84561e-11	Stretched Cells 3
Rpn6	FBgn0028689	0.636581	0.596	0.303	6.05975e-11	Stretched Cells 3
EcR	FBgn0000546	0.496881	0.5	0.209	7.2659e-11	Stretched Cells 3
CG17982	FBgn0030006	0.301653	0.365	0.119	9.70949e-11	Stretched Cells 3
Stim	FBgn0045073	0.377718	0.49	0.198	9.77738e-11	Stretched Cells 3
Fdx2	FBgn0035529	0.418987	0.452	0.183	1.49081e-10	Stretched Cells 3
CG32109	FBgn0052109	0.349939	0.413	0.153	2.69228e-10	Stretched Cells 3
Tango11	FBgn0050404	0.401462	0.337	0.11	2.96126e-10	Stretched Cells 3
Atg14	FBgn0039636	0.261998	0.317	0.095	3.07518e-10	Stretched Cells 3
CG5056	FBgn0032231	0.311079	0.288	0.084	3.18869e-10	Stretched Cells 3
IntS6	FBgn0261383	0.329885	0.308	0.093	3.69034e-10	Stretched Cells 3
ghi	FBgn0266124	0.557012	0.644	0.364	3.98535e-10	Stretched Cells 3
Tnpo	FBgn0024921	0.453879	0.673	0.37	4.30973e-10	Stretched Cells 3
wake	FBgn0266418	0.494609	0.298	0.092	4.36273e-10	Stretched Cells 3
sax	FBgn0003317	0.283216	0.269	0.074	4.66562e-10	Stretched Cells 3
Psc	FBgn0005624	0.52028	0.442	0.181	8.25398e-10	Stretched Cells 3
ctrip	FBgn0260794	0.355273	0.356	0.12	1.18052e-09	Stretched Cells 3
CG3163	FBgn0034961	0.258522	0.269	0.075	1.21447e-09	Stretched Cells 3
Cul1	FBgn0015509	0.429718	0.423	0.167	2.116e-09	Stretched Cells 3
Rpn12	FBgn0028693	0.544735	0.644	0.375	2.26189e-09	Stretched Cells 3
CG12093	FBgn0035372	0.439175	0.5	0.226	2.80406e-09	Stretched Cells 3
GPHR	FBgn0033995	0.323535	0.308	0.098	3.1429e-09	Stretched Cells 3
UBL3	FBgn0026076	0.397631	0.394	0.153	3.714e-09	Stretched Cells 3
Shroom	FBgn0085408	0.436445	0.519	0.239	3.80891e-09	Stretched Cells 3
Tob	FBgn0028397	0.283484	0.269	0.078	4.67424e-09	Stretched Cells 3
CR32218	FBgn0052218	0.270312	0.308	0.098	6.53379e-09	Stretched Cells 3
CG8311	FBgn0034141	0.273757	0.317	0.103	8.9973e-09	Stretched Cells 3
p38a	FBgn0015765	0.327857	0.317	0.107	1.05431e-08	Stretched Cells 3
l(1)G0007	FBgn0026713	0.402073	0.365	0.138	1.09159e-08	Stretched Cells 3
CG10343	FBgn0032703	0.616539	0.529	0.277	1.17421e-08	Stretched Cells 3
mats	FBgn0038965	0.447621	0.51	0.245	1.36228e-08	Stretched Cells 3
CG2611	FBgn0032871	0.287305	0.298	0.095	1.54469e-08	Stretched Cells 3
Sara	FBgn0026369	0.310265	0.269	0.082	2.39785e-08	Stretched Cells 3
aph-1	FBgn0031458	0.450915	0.385	0.154	2.66856e-08	Stretched Cells 3
Arl4	FBgn0039889	0.357421	0.529	0.252	2.96478e-08	Stretched Cells 3
Arp3	FBgn0262716	0.444895	0.558	0.288	3.60153e-08	Stretched Cells 3
Smg6	FBgn0039260	0.409684	0.404	0.166	3.88528e-08	Stretched Cells 3
Rpn13	FBgn0033886	0.487315	0.615	0.363	4.72814e-08	Stretched Cells 3
Coop	FBgn0263240	0.459543	0.356	0.136	5.91395e-08	Stretched Cells 3
lig	FBgn0020279	0.453542	0.635	0.353	6.68906e-08	Stretched Cells 3
roq	FBgn0036621	0.289622	0.337	0.121	8.62988e-08	Stretched Cells 3
HSPC300	FBgn0061198	0.361796	0.385	0.154	1.00557e-07	Stretched Cells 3
CG30015	FBgn0050015	0.385693	0.442	0.198	1.15366e-07	Stretched Cells 3
unc-119	FBgn0025549	0.315746	0.317	0.111	1.44399e-07	Stretched Cells 3
Crag	FBgn0025864	0.278197	0.346	0.125	1.52709e-07	Stretched Cells 3
DUBAI	FBgn0033738	0.276803	0.327	0.116	1.59936e-07	Stretched Cells 3
Tango9	FBgn0260744	0.331142	0.337	0.124	1.68676e-07	Stretched Cells 3
Rab21	FBgn0039966	0.271507	0.288	0.094	1.96179e-07	Stretched Cells 3
CG5986	FBgn0043455	0.370377	0.558	0.293	2.37746e-07	Stretched Cells 3
CG9775	FBgn0037261	0.3728	0.49	0.228	3.43334e-07	Stretched Cells 3
spi	FBgn0005672	0.262179	0.298	0.1	3.80486e-07	Stretched Cells 3
gammaSnap1	FBgn0028552	0.280797	0.298	0.103	3.94058e-07	Stretched Cells 3
Ubc2	FBgn0015320	0.396904	0.567	0.318	5.28005e-07	Stretched Cells 3
SCAR	FBgn0041781	0.274909	0.308	0.109	6.43376e-07	Stretched Cells 3
CG5694	FBgn0032197	0.277577	0.327	0.121	6.46442e-07	Stretched Cells 3
Abi	FBgn0020510	0.275471	0.308	0.11	8.0481e-07	Stretched Cells 3
CG17712	FBgn0027597	0.270192	0.288	0.1	9.07238e-07	Stretched Cells 3
CG42495	FBgn0260027	0.285387	0.346	0.133	9.36733e-07	Stretched Cells 3
egl	FBgn0000562	0.290084	0.317	0.116	1.15849e-06	Stretched Cells 3
TBCB	FBgn0034451	0.477668	0.404	0.186	1.25074e-06	Stretched Cells 3
Fnta	FBgn0031633	0.336779	0.442	0.204	1.66879e-06	Stretched Cells 3
Tsp86D	FBgn0037848	0.255037	0.26	0.086	1.91455e-06	Stretched Cells 3
CG7222	FBgn0033551	0.344137	0.346	0.141	2.35037e-06	Stretched Cells 3
Irbp18	FBgn0036126	0.27097	0.269	0.091	3.11148e-06	Stretched Cells 3
Doa	FBgn0265998	0.386055	0.375	0.159	3.12232e-06	Stretched Cells 3
mri	FBgn0035107	0.278767	0.394	0.167	3.50455e-06	Stretched Cells 3
veli	FBgn0039269	0.289507	0.404	0.175	3.76416e-06	Stretched Cells 3
spas	FBgn0039141	0.294499	0.279	0.099	3.88613e-06	Stretched Cells 3
CG10376	FBgn0032702	0.287639	0.26	0.088	4.20439e-06	Stretched Cells 3
CG6115	FBgn0040985	0.385008	0.76	0.512	5.37412e-06	Stretched Cells 3
Lint-1	FBgn0030274	0.252756	0.279	0.099	5.92064e-06	Stretched Cells 3
CG14194	FBgn0030996	0.296719	0.298	0.111	6.56223e-06	Stretched Cells 3
lilli	FBgn0041111	0.330014	0.356	0.149	6.95174e-06	Stretched Cells 3
Phm	FBgn0283509	0.338646	0.375	0.165	1.13336e-05	Stretched Cells 3
Mob4	FBgn0259483	0.361192	0.471	0.241	1.95292e-05	Stretched Cells 3
da	FBgn0267821	0.390319	0.394	0.187	3.24234e-05	Stretched Cells 3
MED21	FBgn0040020	0.336329	0.346	0.152	3.43436e-05	Stretched Cells 3
CG31908	FBgn0051908	0.274022	0.327	0.134	3.76563e-05	Stretched Cells 3
BtbVII	FBgn0263108	0.312432	0.308	0.124	3.78734e-05	Stretched Cells 3
CG10973	FBgn0036306	0.275524	0.279	0.104	3.87359e-05	Stretched Cells 3
swm	FBgn0002044	0.331789	0.375	0.17	4.00777e-05	Stretched Cells 3
Blos1	FBgn0050077	0.252157	0.317	0.126	4.01885e-05	Stretched Cells 3
CG9934	FBgn0032467	0.27871	0.288	0.112	4.16987e-05	Stretched Cells 3
CG14671	FBgn0037340	0.310221	0.413	0.197	4.33219e-05	Stretched Cells 3
Rpt5	FBgn0028684	0.368076	0.51	0.283	4.66831e-05	Stretched Cells 3
CG1407	FBgn0033474	0.259036	0.26	0.094	5.07398e-05	Stretched Cells 3
Ref1	FBgn0010774	0.341543	0.721	0.481	5.77806e-05	Stretched Cells 3
Rad23	FBgn0026777	0.353066	0.712	0.487	6.14658e-05	Stretched Cells 3
dsd	FBgn0039528	0.372084	0.298	0.124	0.000104028	Stretched Cells 3
Samuel	FBgn0032330	0.31193	0.413	0.194	0.000109403	Stretched Cells 3
Ccs	FBgn0010531	0.315979	0.279	0.107	0.000120183	Stretched Cells 3
ari-1	FBgn0017418	0.290489	0.346	0.156	0.000122781	Stretched Cells 3
MICU1	FBgn0031893	0.262799	0.26	0.1	0.000178822	Stretched Cells 3
eIF1	FBgn0035423	0.278653	0.981	0.926	0.00019446	Stretched Cells 3
CG6664	FBgn0036685	0.268916	0.26	0.099	0.000231883	Stretched Cells 3
Trs31	FBgn0266723	0.269499	0.413	0.198	0.000240632	Stretched Cells 3
inc	FBgn0025394	0.267613	0.356	0.161	0.000281703	Stretched Cells 3
wnd	FBgn0036896	0.322965	0.288	0.121	0.00028457	Stretched Cells 3
Lis-1	FBgn0015754	0.305026	0.433	0.222	0.000322747	Stretched Cells 3
Rpn1	FBgn0028695	0.327425	0.5	0.279	0.000357499	Stretched Cells 3
Patr-1	FBgn0266053	0.40363	0.288	0.124	0.000404353	Stretched Cells 3
betaggt-II	FBgn0028970	0.282493	0.365	0.176	0.000543065	Stretched Cells 3
CG5934	FBgn0039505	0.270915	0.337	0.151	0.000566922	Stretched Cells 3
Taf10b	FBgn0026324	0.32078	0.529	0.302	0.000682786	Stretched Cells 3
TfIIEbeta	FBgn0015829	0.270733	0.308	0.134	0.000842217	Stretched Cells 3
Taf10	FBgn0028398	0.355563	0.471	0.266	0.00112677	Stretched Cells 3
Pfdn4	FBgn0035603	0.382937	0.596	0.39	0.00118835	Stretched Cells 3
Ubc6	FBgn0004436	0.304779	0.423	0.226	0.00235209	Stretched Cells 3
CG13865	FBgn0039965	0.326196	0.356	0.176	0.00236015	Stretched Cells 3
CG9132	FBgn0030791	0.306871	0.413	0.225	0.00262649	Stretched Cells 3
Membrin	FBgn0260856	0.278593	0.365	0.183	0.00290098	Stretched Cells 3
CG31729	FBgn0051729	0.315809	0.356	0.182	0.00382009	Stretched Cells 3
Galphaq	FBgn0004435	0.270064	0.327	0.159	0.00483694	Stretched Cells 3
Rpn7	FBgn0028688	0.428407	0.567	0.402	0.0050297	Stretched Cells 3
Vps4	FBgn0283469	0.283129	0.404	0.214	0.00843537	Stretched Cells 3
CG8042	FBgn0027554	0.260913	0.26	0.113	0.00958748	Stretched Cells 3
Pdk1	FBgn0020386	0.391713	0.404	0.239	0.010878	Stretched Cells 3
Ctr9	FBgn0035205	0.285595	0.442	0.252	0.0109446	Stretched Cells 3
CG34015	FBgn0054015	0.25658	0.269	0.119	0.0121745	Stretched Cells 3
PI31	FBgn0033669	0.294331	0.452	0.26	0.0144727	Stretched Cells 3
Cpr	FBgn0015623	0.365933	0.317	0.162	0.0146317	Stretched Cells 3
Cwc25	FBgn0031452	0.292169	0.337	0.179	0.0178637	Stretched Cells 3
CG30109	FBgn0050109	0.268508	0.365	0.195	0.0196219	Stretched Cells 3
CG10672	FBgn0035588	0.269868	0.298	0.144	0.0196589	Stretched Cells 3
east	FBgn0261954	0.252734	0.423	0.237	0.0263431	Stretched Cells 3
Ciao1	FBgn0033972	0.289182	0.481	0.299	0.0365527	Stretched Cells 3
Cyp4aa1	FBgn0034053	1.46953	0.781	0.014	1.0294e-239	Main Body-Derived Corpus Luteum Cells
CG15721	FBgn0030438	2.06498	0.875	0.029	2.54804e-160	Main Body-Derived Corpus Luteum Cells
CR44331	FBgn0265419	0.639239	0.375	0.006	1.08338e-117	Main Body-Derived Corpus Luteum Cells
Tdc2	FBgn0050446	0.551804	0.312	0.004	4.31858e-112	Main Body-Derived Corpus Luteum Cells
sff	FBgn0036544	0.835734	0.531	0.019	1.38131e-84	Main Body-Derived Corpus Luteum Cells
CG30334	FBgn0050334	1.02835	0.344	0.011	3.6514e-62	Main Body-Derived Corpus Luteum Cells
dpr8	FBgn0052600	0.621217	0.344	0.013	5.94432e-53	Main Body-Derived Corpus Luteum Cells
Cyp317a1	FBgn0033982	0.592466	0.281	0.011	4.53759e-42	Main Body-Derived Corpus Luteum Cells
CR44662	FBgn0265873	0.527033	0.312	0.016	7.64226e-34	Main Body-Derived Corpus Luteum Cells
Pde8	FBgn0266377	0.663732	0.469	0.038	8.70559e-32	Main Body-Derived Corpus Luteum Cells
Oamb	FBgn0024944	0.434076	0.281	0.017	9.09872e-26	Main Body-Derived Corpus Luteum Cells
CG17121	FBgn0039043	0.684232	0.375	0.03	5.54113e-25	Main Body-Derived Corpus Luteum Cells
LpR1	FBgn0066101	0.528463	0.312	0.022	3.89254e-24	Main Body-Derived Corpus Luteum Cells
D12	FBgn0027490	0.700594	0.406	0.037	4.62312e-24	Main Body-Derived Corpus Luteum Cells
CG43340	FBgn0263077	0.626977	0.438	0.043	7.37282e-24	Main Body-Derived Corpus Luteum Cells
slow	FBgn0035539	0.622933	0.469	0.053	4.15221e-21	Main Body-Derived Corpus Luteum Cells
CR18228	FBgn0037560	0.685641	0.344	0.031	2.07209e-19	Main Body-Derived Corpus Luteum Cells
Tie	FBgn0014073	0.485515	0.281	0.025	5.7212e-16	Main Body-Derived Corpus Luteum Cells
pigs	FBgn0029881	0.384817	0.281	0.031	7.92014e-12	Main Body-Derived Corpus Luteum Cells
LIMK1	FBgn0283712	0.678202	0.531	0.109	8.8809e-12	Main Body-Derived Corpus Luteum Cells
Mrtf	FBgn0052296	0.658325	0.375	0.056	1.3601e-11	Main Body-Derived Corpus Luteum Cells
sktl	FBgn0016984	0.573434	0.406	0.067	4.45918e-11	Main Body-Derived Corpus Luteum Cells
CG10383	FBgn0032699	0.696473	0.562	0.131	1.00411e-10	Main Body-Derived Corpus Luteum Cells
bru2	FBgn0262475	0.573881	0.562	0.124	1.36706e-10	Main Body-Derived Corpus Luteum Cells
elB	FBgn0004858	0.637476	0.625	0.163	4.52609e-10	Main Body-Derived Corpus Luteum Cells
Spn42Da	FBgn0265137	0.373971	0.281	0.037	3.19849e-09	Main Body-Derived Corpus Luteum Cells
RhoGEF2	FBgn0023172	0.525092	0.5	0.124	3.69798e-07	Main Body-Derived Corpus Luteum Cells
pot	FBgn0250871	0.287832	0.281	0.043	3.94185e-07	Main Body-Derived Corpus Luteum Cells
CG18135	FBgn0036837	0.511971	0.531	0.157	5.31026e-06	Main Body-Derived Corpus Luteum Cells
CR46006	FBgn0267668	0.490927	0.406	0.106	0.000131859	Main Body-Derived Corpus Luteum Cells
Hsp70Ab	FBgn0013276	0.316104	0.312	0.069	0.000584516	Main Body-Derived Corpus Luteum Cells
fray	FBgn0023083	0.401047	0.312	0.072	0.000717152	Main Body-Derived Corpus Luteum Cells
alpha-Est9	FBgn0015577	0.372194	0.312	0.072	0.00101515	Main Body-Derived Corpus Luteum Cells
Plc21C	FBgn0004611	0.33634	0.281	0.06	0.00136563	Main Body-Derived Corpus Luteum Cells
CG17698	FBgn0040056	0.482971	0.344	0.101	0.0141644	Main Body-Derived Corpus Luteum Cells
wkd	FBgn0037917	0.340545	0.344	0.098	0.0220016	Main Body-Derived Corpus Luteum Cells
Mp20	FBgn0002789	2.33533	0.86	0.051	0	Muscle Sheath Cells
bt	FBgn0005666	1.244	0.591	0.03	1.47425e-297	Muscle Sheath Cells
CG5612	FBgn0039529	1.45281	0.602	0.032	8.08768e-296	Muscle Sheath Cells
Zasp66	FBgn0035917	1.08026	0.478	0.018	3.57626e-288	Muscle Sheath Cells
Mhc	FBgn0264695	1.30799	0.575	0.03	7.07008e-284	Muscle Sheath Cells
CG5023	FBgn0038774	1.12888	0.543	0.027	5.26094e-274	Muscle Sheath Cells
Mlc1	FBgn0002772	1.69917	0.731	0.061	1.76032e-263	Muscle Sheath Cells
Act57B	FBgn0000044	1.66511	0.683	0.056	1.55879e-247	Muscle Sheath Cells
CG5597	FBgn0034920	0.828594	0.419	0.017	7.64727e-244	Muscle Sheath Cells
l(2)efl	FBgn0011296	1.5322	0.452	0.02	3.14156e-243	Muscle Sheath Cells
up	FBgn0004169	2.01998	0.801	0.087	2.23246e-242	Muscle Sheath Cells
wupA	FBgn0283471	1.77257	0.726	0.069	6.33491e-236	Muscle Sheath Cells
CG14687	FBgn0037835	1.19206	0.441	0.02	1.86286e-234	Muscle Sheath Cells
Tm2	FBgn0004117	1.57175	0.661	0.056	1.29166e-232	Muscle Sheath Cells
sls	FBgn0086906	1.22109	0.634	0.052	3.71719e-224	Muscle Sheath Cells
Mlc2	FBgn0002773	2.29212	0.806	0.101	2.487e-218	Muscle Sheath Cells
TpnC73F	FBgn0010424	1.95087	0.677	0.067	2.61474e-212	Muscle Sheath Cells
Mlp60A	FBgn0259209	1.67537	0.726	0.085	2.29359e-200	Muscle Sheath Cells
Neurochondrin	FBgn0037447	0.662274	0.301	0.01	1.47256e-191	Muscle Sheath Cells
CG5177	FBgn0031908	0.695602	0.317	0.013	2.36012e-180	Muscle Sheath Cells
Mf	FBgn0038294	1.93604	0.785	0.119	1.3539e-177	Muscle Sheath Cells
CG4587	FBgn0028863	0.616979	0.28	0.01	4.53849e-174	Muscle Sheath Cells
CG45076	FBgn0266446	0.617094	0.263	0.01	9.31011e-157	Muscle Sheath Cells
Ih	FBgn0263397	0.627996	0.312	0.019	8.58716e-129	Muscle Sheath Cells
Tsp42Eg	FBgn0033128	0.465758	0.258	0.021	1.76783e-84	Muscle Sheath Cells
CG13124	FBgn0032156	0.437041	0.253	0.035	2.03386e-46	Muscle Sheath Cells
CG44245	FBgn0265180	0.51816	0.269	0.041	9.20832e-46	Muscle Sheath Cells
tmod	FBgn0082582	0.286299	0.258	0.143	0.00721781	Muscle Sheath Cells
CG8369	FBgn0040532	1.96845	0.736	0.029	0	Oviduct Cells
Drip	FBgn0015872	1.26552	0.581	0.01	0	Oviduct Cells
abd-A	FBgn0000014	1.15672	0.504	0.005	0	Oviduct Cells
Tsp29Fb	FBgn0032075	0.751819	0.341	0.003	0	Oviduct Cells
ckd	FBgn0035427	1.26396	0.372	0.007	1.67294e-280	Oviduct Cells
pio	FBgn0020521	1.12231	0.419	0.011	1.05711e-254	Oviduct Cells
frm	FBgn0035612	0.86002	0.302	0.004	1.16045e-247	Oviduct Cells
nec	FBgn0002930	0.709142	0.372	0.009	7.19533e-233	Oviduct Cells
Vmat	FBgn0260964	1.36954	0.31	0.006	5.58012e-219	Oviduct Cells
Listericin	FBgn0033593	1.10188	0.318	0.007	3.94348e-208	Oviduct Cells
CG6006	FBgn0063649	0.650095	0.31	0.011	1.03527e-148	Oviduct Cells
CG7443	FBgn0037577	3.68925	0.597	0.07	1.06055e-115	Oviduct Cells
CG3746	FBgn0034755	0.480079	0.279	0.014	2.29251e-101	Oviduct Cells
CG16926	FBgn0040732	1.33586	0.264	0.014	5.23138e-95	Oviduct Cells
CG31997	FBgn0051997	1.05035	0.395	0.045	6.69767e-72	Oviduct Cells
Esyt2	FBgn0266758	0.429542	0.271	0.054	7.90944e-23	Oviduct Cells
cert	FBgn0027569	0.402872	0.264	0.071	7.65349e-14	Oviduct Cells
caps	FBgn0023095	0.269797	0.271	0.124	0.00134114	Oviduct Cells
mthl14	FBgn0052476	0.607932	0.359	0.008	3.46624e-274	Adipocytes
Mct1	FBgn0023549	0.55251	0.409	0.024	3.58307e-171	Adipocytes
CR45949	FBgn0267611	0.850551	0.326	0.017	1.24794e-147	Adipocytes
Bmcp	FBgn0036199	0.316474	0.392	0.137	5.2067e-18	Adipocytes
CG7054	FBgn0038972	0.28016	0.304	0.113	8.64601e-12	Adipocytes
CG13319	FBgn0033781	0.256453	0.381	0.196	8.70015e-06	Adipocytes
SNF4Agamma	FBgn0264357	0.256117	0.674	0.478	3.21016e-05	Adipocytes
CecC	FBgn0000279	3.03118	0.896	0.006	0	Hemocytes
CecB	FBgn0000278	2.35446	0.776	0.005	0	Hemocytes
CG14629	FBgn0040398	2.16906	0.888	0.012	0	Hemocytes
Hml	FBgn0029167	2.02501	0.816	0.002	0	Hemocytes
lectin-28C	FBgn0040099	1.80674	0.824	0.001	0	Hemocytes
CG43236	FBgn0262881	1.5992	0.752	0.003	0	Hemocytes
CG42807	FBgn0261989	1.53076	0.624	0.006	0	Hemocytes
CecA1	FBgn0000276	1.50707	0.624	0.011	0	Hemocytes
Karl	FBgn0030334	1.4532	0.696	0.004	0	Hemocytes
CG34331	FBgn0085360	1.35138	0.72	0.001	0	Hemocytes
CG5080	FBgn0031313	1.30455	0.552	0.005	0	Hemocytes
PGRP-SA	FBgn0030310	1.2953	0.568	0.013	0	Hemocytes
CG6910	FBgn0036262	1.17615	0.56	0.007	0	Hemocytes
CG33494	FBgn0053494	1.10905	0.608	0.011	0	Hemocytes
NimC4	FBgn0260011	1.10164	0.456	0.001	0	Hemocytes
CG42711	FBgn0261628	1.0592	0.544	0.001	0	Hemocytes
nAChRbeta3	FBgn0031261	1.05676	0.52	0	0	Hemocytes
NimB2	FBgn0028543	0.941598	0.504	0.001	0	Hemocytes
CG10131	FBgn0033949	0.917101	0.424	0.002	0	Hemocytes
CG9372	FBgn0036891	0.907356	0.496	0.003	0	Hemocytes
NimC1	FBgn0259896	0.814853	0.408	0	0	Hemocytes
NimB4	FBgn0028542	0.785396	0.4	0.001	0	Hemocytes
lectin-24Db	FBgn0040102	0.754222	0.416	0.002	0	Hemocytes
NtR	FBgn0029147	0.751712	0.376	0.001	0	Hemocytes
CG13488	FBgn0034670	0.748403	0.368	0	0	Hemocytes
CG8501	FBgn0033724	0.730714	0.376	0.001	0	Hemocytes
CG42369	FBgn0259715	0.721799	0.36	0	0	Hemocytes
Glt	FBgn0001114	0.683399	0.344	0.002	0	Hemocytes
CG4950	FBgn0036587	0.650555	0.344	0	0	Hemocytes
Sr-CI	FBgn0014033	0.603264	0.32	0.002	0	Hemocytes
Obp83cd	FBgn0046878	0.58863	0.288	0.001	0	Hemocytes
Ance-5	FBgn0035076	0.574078	0.288	0.001	0	Hemocytes
CG1092	FBgn0037228	0.571518	0.296	0	0	Hemocytes
mthl2	FBgn0035623	0.493011	0.272	0	0	Hemocytes
CG34437	FBgn0085466	0.483996	0.264	0	0	Hemocytes
CG4927	FBgn0034139	0.433085	0.272	0	0	Hemocytes
PGRP-LF	FBgn0035977	0.675898	0.416	0.008	7.07201e-299	Hemocytes
cpx	FBgn0041605	0.523753	0.304	0.003	4.58738e-295	Hemocytes
CG31777	FBgn0051777	0.831689	0.448	0.012	1.98571e-263	Hemocytes
CG34330	FBgn0085359	1.16742	0.376	0.009	2.1466e-235	Hemocytes
Drs	FBgn0283461	1.58398	0.472	0.016	4.24015e-234	Hemocytes
Ten-m	FBgn0004449	0.729778	0.416	0.012	1.00618e-228	Hemocytes
CG5397	FBgn0031327	0.71652	0.384	0.011	1.70792e-207	Hemocytes
Nplp2	FBgn0040813	1.75113	0.392	0.012	5.88233e-206	Hemocytes
regucalcin	FBgn0030362	2.58051	0.832	0.085	2.82826e-194	Hemocytes
stac	FBgn0266719	0.515109	0.352	0.011	2.62246e-189	Hemocytes
Idgf1	FBgn0020416	0.543651	0.32	0.01	1.10766e-171	Hemocytes
CG9691	FBgn0030160	0.591942	0.312	0.01	1.81292e-161	Hemocytes
Pxn	FBgn0011828	0.517065	0.328	0.012	6.74421e-151	Hemocytes
Arpc3B	FBgn0065032	0.421849	0.264	0.009	1.73842e-126	Hemocytes
spir	FBgn0003475	0.552835	0.32	0.034	1.29244e-57	Hemocytes
LpR2	FBgn0051092	0.932693	0.64	0.154	1.80768e-54	Hemocytes
Gel	FBgn0010225	0.42866	0.264	0.029	1.12196e-44	Hemocytes
tamo	FBgn0041582	0.376782	0.304	0.042	6.23154e-39	Hemocytes
CG14322	FBgn0038532	0.490251	0.264	0.037	1.19716e-33	Hemocytes
CG32368	FBgn0052368	0.404625	0.264	0.042	4.85656e-28	Hemocytes
Hel89B	FBgn0022787	0.423749	0.304	0.072	2.21732e-19	Hemocytes
Arc2	FBgn0033928	0.335638	0.256	0.065	2.641e-13	Hemocytes
Klp98A	FBgn0004387	0.412734	0.376	0.137	1.25607e-11	Hemocytes
CG15611	FBgn0034194	0.291674	0.336	0.135	5.21126e-07	Hemocytes
cact	FBgn0000250	0.393369	0.384	0.179	1.03291e-06	Hemocytes
Ady43A	FBgn0026602	0.336171	0.264	0.106	2.20808e-05	Hemocytes
Ssk	FBgn0036945	0.585866	0.273	0.008	8.15232e-65	Dorsal Appendage Forming Follicle Cells
Ance	FBgn0012037	0.70851	0.386	0.02	3.29937e-58	Dorsal Appendage Forming Follicle Cells
if	FBgn0001250	0.412253	0.318	0.019	3.42136e-39	Dorsal Appendage Forming Follicle Cells
CG42867	FBgn0262141	0.49878	0.273	0.019	1.24988e-28	Dorsal Appendage Forming Follicle Cells
CG6583	FBgn0032420	0.401709	0.364	0.076	1.21555e-08	Dorsal Appendage Forming Follicle Cells
CG42268	FBgn0259163	0.447624	0.295	0.057	8.41652e-08	Dorsal Appendage Forming Follicle Cells
CG31661	FBgn0051661	1.91651	0.643	0.029	2.41607e-141	Terminal Corpus Luteum Cells 2
CG13138	FBgn0032211	1.30112	0.464	0.014	1.44185e-140	Terminal Corpus Luteum Cells 2
Cyp4g1	FBgn0010019	1.75289	0.339	0.017	2.64154e-66	Terminal Corpus Luteum Cells 2
CR44288	FBgn0265315	0.966367	0.304	0.014	3.00389e-60	Terminal Corpus Luteum Cells 2
CG11147	FBgn0031734	0.984209	0.682	0.014	0	Choriogenic MBFCs (Stg. 10B)
CG14636	FBgn0037217	0.553402	0.318	0.01	1.75156e-132	Choriogenic MBFCs (Stg. 10B)
CG9449	FBgn0036875	1.21582	0.739	0.08	2.88067e-110	Choriogenic MBFCs (Stg. 10B)
CG33493	FBgn0053493	0.302488	0.261	0.01	3.20703e-88	Choriogenic MBFCs (Stg. 10B)
CG2841	FBgn0003159	0.651521	0.341	0.023	1.79407e-71	Choriogenic MBFCs (Stg. 10B)
wtrw	FBgn0260005	0.387514	0.284	0.019	3.26496e-59	Choriogenic MBFCs (Stg. 10B)
CG34120	FBgn0083956	0.481558	0.33	0.031	2.3817e-49	Choriogenic MBFCs (Stg. 10B)
ClC-a	FBgn0051116	0.363343	0.261	0.028	4.07437e-33	Choriogenic MBFCs (Stg. 10B)
CG32549	FBgn0052549	0.394128	0.33	0.086	3.10677e-12	Choriogenic MBFCs (Stg. 10B)
tgo	FBgn0264075	0.464525	0.386	0.12	1.83591e-11	Choriogenic MBFCs (Stg. 10B)
CG8481	FBgn0037747	0.353929	0.364	0.115	2.86346e-09	Choriogenic MBFCs (Stg. 10B)
Pi3K68D	FBgn0015278	0.250496	0.307	0.087	1.39285e-08	Choriogenic MBFCs (Stg. 10B)
spin	FBgn0086676	0.399393	0.477	0.194	3.45558e-08	Choriogenic MBFCs (Stg. 10B)
mid	FBgn0261963	0.378243	0.33	0.107	5.57415e-08	Choriogenic MBFCs (Stg. 10B)
yrt	FBgn0004049	0.349252	0.375	0.138	1.15299e-06	Choriogenic MBFCs (Stg. 10B)
osp	FBgn0003016	0.287494	0.398	0.174	0.000169232	Choriogenic MBFCs (Stg. 10B)
CG1124	FBgn0037290	1.71659	0.586	0.023	6.54778e-151	Choriogenic MBFCs (Stg. 12)
CG43394	FBgn0263256	0.974144	0.517	0.019	7.24708e-137	Choriogenic MBFCs (Stg. 12)
CG15117	FBgn0034417	0.489941	0.362	0.01	1.34269e-119	Choriogenic MBFCs (Stg. 12)
CG13113	FBgn0032126	1.72147	0.448	0.031	2.55883e-65	Choriogenic MBFCs (Stg. 12)
CG14356	FBgn0038207	0.462034	0.259	0.011	5.66426e-60	Choriogenic MBFCs (Stg. 12)
yellow-g	FBgn0041709	4.26837	0.948	0.239	1.8009e-54	Choriogenic MBFCs (Stg. 12)
yellow-g2	FBgn0035328	4.46179	0.948	0.288	8.10415e-47	Choriogenic MBFCs (Stg. 12)
CG9815	FBgn0034861	0.34338	0.293	0.02	1.6866e-39	Choriogenic MBFCs (Stg. 12)
CG2556	FBgn0030396	0.534868	0.379	0.049	4.60186e-26	Choriogenic MBFCs (Stg. 12)
senju	FBgn0031676	0.541647	0.31	0.044	1.89591e-18	Choriogenic MBFCs (Stg. 12)
lute	FBgn0262871	0.315667	0.328	0.098	3.23393e-05	Choriogenic MBFCs (Stg. 12)
CG31926	FBgn0051926	1.84829	0.547	0.008	3.15832e-273	Choriogenic MBFCs (Stg. 14) 1
CG13084	FBgn0032788	2.3227	0.736	0.025	2.19483e-201	Choriogenic MBFCs (Stg. 14) 1
Tusp	FBgn0039530	0.379412	0.34	0.004	1.0819e-191	Choriogenic MBFCs (Stg. 14) 1
CG31928	FBgn0051928	2.52773	0.717	0.031	1.56491e-160	Choriogenic MBFCs (Stg. 14) 1
Acer	FBgn0016122	1.53113	0.491	0.02	2.03565e-109	Choriogenic MBFCs (Stg. 14) 1
CG13012	FBgn0030769	0.41293	0.302	0.008	4.49281e-93	Choriogenic MBFCs (Stg. 14) 1
slif	FBgn0037203	0.427429	0.34	0.017	4.05453e-59	Choriogenic MBFCs (Stg. 14) 1
CG32642	FBgn0052642	2.19792	0.264	0.055	4.21537e-08	Choriogenic MBFCs (Stg. 14) 1
Fur2	FBgn0004598	0.329617	0.377	0.14	0.0125498	Choriogenic MBFCs (Stg. 14) 1
Ten-a	FBgn0267001	0.60438	0.284	0.047	1.35761e-19	Choriogenic MBFCs (Stg. 14) 2
Fs	FBgn0259878	0.36913	0.321	0.128	0.000262714	Choriogenic MBFCs (Stg. 14) 2
CR45454	FBgn0267010	0.686266	0.361	0.005	6.0944e-247	Terminal Corpus Luteum Cells 1
CG31313	FBgn0051313	1.56308	0.614	0.02	1.26822e-242	Terminal Corpus Luteum Cells 1
Pvf3	FBgn0085407	1.30653	0.53	0.017	3.72789e-214	Terminal Corpus Luteum Cells 1
CR42874	FBgn0262148	0.772541	0.386	0.014	1.23652e-138	Terminal Corpus Luteum Cells 1
PGRP-LC	FBgn0035976	0.340331	0.277	0.008	6.6113e-113	Terminal Corpus Luteum Cells 1
CG4269	FBgn0034741	0.799665	0.265	0.01	9.40532e-89	Terminal Corpus Luteum Cells 1
CG4822	FBgn0031220	0.425582	0.253	0.009	3.13428e-87	Terminal Corpus Luteum Cells 1
Lsd-1	FBgn0039114	0.685654	0.337	0.028	1.42451e-55	Terminal Corpus Luteum Cells 1
Traf4	FBgn0026319	0.444577	0.361	0.046	1.68672e-35	Terminal Corpus Luteum Cells 1
Cadps	FBgn0053653	0.948762	0.41	0.068	1.53447e-30	Terminal Corpus Luteum Cells 1
Aldh-III	FBgn0010548	0.571242	0.422	0.074	2.65684e-29	Terminal Corpus Luteum Cells 1
mino	FBgn0027579	0.56725	0.361	0.062	1.59324e-24	Terminal Corpus Luteum Cells 1
MTF-1	FBgn0040305	0.26873	0.265	0.048	5.13572e-15	Terminal Corpus Luteum Cells 1
Pka-R1	FBgn0259243	0.539885	0.41	0.129	1.73634e-11	Terminal Corpus Luteum Cells 1
CG42709	FBgn0261674	0.354024	0.325	0.106	6.85353e-07	Terminal Corpus Luteum Cells 1
CG17746	FBgn0035425	0.316528	0.301	0.115	0.000828353	Terminal Corpus Luteum Cells 1
